# Supplementary material for: Unmet Healthcare Needs in COPD: A Text Network Analysis and Topic Modeling of Pre/Post-COVID-19 Research Trends
Source: Healthcare (Basel). 2025 Dec 29;14(1):82. doi: 10.3390/healthcare14010082 (PMC12785551; doi:10.3390/healthcare14010082)
Supplement: Supplementary file 1 [file healthcare-14-00082-s001.zip]

Archive with 2 entries (2 files):
- Supplementary Matarials File S1 Dataset.xls
- Supplementary Matarials File S2 PRISMA 2020 Checklist.pdf
