# Supplementary material for: Unmet Healthcare Needs in COPD: A Text Network Analysis and Topic Modeling of Pre/Post-COVID-19 Research Trends
Source: Healthcare (Basel). 2025 Dec 29;14(1):82. doi: 10.3390/healthcare14010082 (PMC12785551; doi:10.3390/healthcare14010082)
Supplement: Supplementary file 1 [file healthcare-14-00082-s001.zip › Supplementary Matarials File S1 Dataset.xls]

## Sheet: Documents
Document class	Number	Year	시기	Author	Title	Journal	1st Topic	1st Prob
Document0	1	2018	1	A. D. Møller; D. H. Christiansen; C. Bell; U. Fredberg; P. Vedsted	24-hour access outpatient clinic for patients with exacerbation of chronic disease: a before-after cohort study of differences in acute healthcare utilisation	BMC Health Serv Res	Topic4	0.7
Document1	2	2012	1	L. Moore; L. Hogg; P. White	Acceptability and feasibility of pulmonary rehabilitation for COPD: A community qualitative study	Primary Care Respiratory Journal	Topic6	0.5
Document2	3	2017	1	D. Kibirige; L. Kampiire; D. Atuhe; R. Mwebaze; W. Katagira; W. Muttamba; R. Nantanda; W. Worodria; B. Kirenga	Access to affordable medicines and diagnostic tests for asthma and COPD in sub Saharan Africa: the Ugandan perspective	BMC Pulm Med	Topic5	1
Document3	4	2009	1	C. Shipman; S. White; M. Gysels; P. White	Access to care in advanced COPD: factors that influence contact with general practice services	Prim Care Respir J	Topic4	0.6
Document4	5	2016	1	K. Bissell; C. Perrin; D. Beran	Access to essential medicines to treat chronic respiratory disease in low-income countries	Int J Tuberc Lung Dis	Topic5	0.7
Document5	6	2023	2	E. I. Metting	Access to health care is a human right: a focus group study in COPD patients regarding eHealth accessibility	European Respiratory Journal	Topic1	0.5
Document6	7	2008	1	M. Gysels; I. J. Higginson	Access to services for patients with chronic obstructive pulmonary disease: the invisibility of breathlessness	J Pain Symptom Manage	Topic4	0.8
Document7	8	2019	1	N. A. Hanania; D. E. O'Donnell	Activity-related dyspnea in chronic obstructive pulmonary disease: physical and psychological consequences, unmet needs, and future directions	Int J Chron Obstruct Pulmon Dis	Topic2	0.5
Document8	9	2023	2	C. C. Zhong; C. H. Wong; C. T. Hung; E. K. Yeoh; E. L. Wong; V. C. Chung	Adapting evidence-informed peri-discharge complex interventions in reducing 30-day hospital readmissions for heart failure and COPD	Health Policy and Technology	Topic5	0.5
Document9	10	2024	2	D. C. H. Siu; L. Gafni-Lachter	Addressing Barriers to Chronic Obstructive Pulmonary Disease (COPD) Care: Three Innovative Evidence-Based Approaches: A Review	International Journal of COPD	Topic4	0.5
Document10	11	2018	1	R. Dekhuijzen; F. Lavorini; O. S. Usmani; J. F. M. van Boven	Addressing the Impact and Unmet Needs of Nonadherence in Asthma and Chronic Obstructive Pulmonary Disease: Where Do We Go From Here?	J Allergy Clin Immunol Pract	Topic5	0.6
Document11	12	2014	1	F. Patalano; D. Banerji; P. D'Andrea; R. Fogel; P. Altman; P. Colthorpe	Addressing unmet needs in the treatment of COPD	Eur Respir Rev	Topic5	0.4
Document12	13	2019	1	G. R. Oates; S. J. Niranjan; C. Ott; I. C. Scarinci; C. Schumann; T. Parekh; M. T. Dransfield	Adherence to Pulmonary Rehabilitation in COPD: A QUALITATIVE EXPLORATION OF PATIENT PERSPECTIVES ON BARRIERS AND FACILITATORS	J Cardiopulm Rehabil Prev	Topic6	0.3
Document13	14	2008	1	A. C. Simpson; G. M. Rocker; A. C. Simpson; G. M. Rocker	Advanced chronic obstructive pulmonary disease: impact on informal caregivers	Journal of Palliative Care	Topic4	1
Document14	15	2008	1	A. C. Simpson; G. M. Rocker	Advanced chronic obstructive pulmonary disease: Rethinking models of care	QJM: An International Journal of Medicine	Topic4	0.4
Document15	16	2024	2	A. Machado; C. Burtin; M. A. Spruit	Alternative Modes of Delivery in Pulmonary Rehabilitation A CRITICAL APPRAISAL OF THE LITERATURE	Journal of Cardiopulmonary Rehabilitation and Prevention	Topic6	0.6
Document16	17	2021	2	A. Elbeddini; Y. Tayefehchamani	Amid COVID-19 pandemic: Challenges with access to care for COPD patients	Res Social Adm Pharm	Topic2	0.5
Document17	18	2021	2	Z. Dai; Y. Ma; Z. Zhan; P. Chen; Y. Chen	Analysis of diagnostic delay and its influencing factors in patients with chronic obstructive pulmonary disease: a cross-sectional study	Sci Rep	Topic2	0.7
Document18	19	2024	2	E. A. Orlova; V. I. Petrov; I. P. Dorfman; O. V. Shatalova; M. A. Orlov	Analysis of the availability of bronchodilators and anti-inflammatory drugs for patients with chronic obstructive pulmonary disease	Farmakoekonomika	Topic5	0.7
Document19	20	2019	1	S. Sahasrabudhe; A. Dalal; A. Asher; S. Sharma; N. Kale; S. Madas; M. Orme; A. Jones; M. Steiner; A. Barton; R. Jones; S. Salvi; S. Singh	Are patients with chronic respiratory diseases ready to take up pulmonary rehabilitation?	Lung India	Topic6	0.6
Document20	21	2009	1	R. Nielsen; A. Johannessen; P. S. Bakke; J. E. Askildsen; E. R. Omenaas; A. Gulsvik	Aspects of healthcare utilisation in self-reported obstructive lung disease	Clin Respir J	Topic7	0.4
Document21	22	2018	1	M. Farquhar	Assessing carer needs in chronic obstructive pulmonary disease	Chron Respir Dis	Topic1	0.6
Document22	23	2018	1	J. Lambert; M. Chekroun; H. Gilet; C. Acquadro; B. Arnould	Assessing patients' acceptance of their medication to reveal unmet needs: results from a large multi-diseases study using a patient online community	Health Qual Life Outcomes	Topic1	0.4
Document23	24	2023	2	T. Fasolino; S. O'Hara	Assessing SPACES in Patients with Chronic Obstructive Pulmonary Disease Helps Identify Unmet Needs	J Palliat Med	Topic7	0.3
Document24	25	2022	2	O. J. Adeyemi; A. A. Arif; R. Paul	Assessing the relationship between measures of healthcare access and functional limitations among individuals with Chronic Obstructive Pulmonary Disease (COPD)		Topic3	0.6
Document25	26	2012	1	P. E. Ronksley; C. Sanmartin; H. Quan; P. Ravani; M. Tonelli; B. Manns; B. R. Hemmelgarn	Association between chronic conditions and perceived unmet health care needs	Open Med	Topic3	0.6
Document26	27	2013	1	P. E. Ronksley; C. Sanmartin; H. Quan; P. Ravani; M. Tonelli; B. Manns; B. R. Hemmelgarn	Association between perceived unmet health care needs and risk of adverse health outcomes among patients with chronic medical conditions	Open Med	Topic3	0.6
Document27	28	2011	1	A. Calderón-Larrañaga; L. Carney; M. Soljak; A. Bottle; M. Partridge; D. Bell; G. Abi-Aad; P. Aylin; A. Majeed	Association of population and primary healthcare factors with hospital admission rates for chronic obstructive pulmonary disease in England: national cross-sectional study	Thorax	Topic3	0.6
Document28	29	2021	2	T. W. Kim; E. S. Choi; W. J. Kim; H. S. Jo	The association with COPD readmission rate and access to medical institutions in elderly patients	International Journal of COPD	Topic4	0.5
Document29	30	2020	2	I. Poureslami; J. Shum; R. Goldstein; S. Gupta; S. D. Aaron; K. L. Lavoie; C. Poirier; S. Kassay; K. Starnes; A. Akhtar; J. M. FitzGerald	Asthma and COPD patients’ perceived link between health literacy core domains and self-management of their condition	Patient Education and Counseling	Topic1	0.5
Document30	31	2019	1	J. Heintzman; J. Kaufmann; D. Ezekiel-Herrera; S. R. Bailey; A. Cornell; M. Ukhanova; M. Marino	Asthma/COPD Disparities in Diagnosis and Basic Care Utilization Among Low-Income Primary Care Patients	J Immigr Minor Health	Topic3	0.7
Document31	32	2015	1	R. Disler; S. Inglis; P. Newton; D. Currow; P. Macdonald; A. Glanville; D. Donesky; V. Carrieri-Kohlman; P. Davidson	Attitudes to online delivery of health information and chronic disease management in chronic obstructive pulmonary disease: Focus group study	Respirology	Topic4	0.4
Document32	33	2023	2	A. R. Ouédraogo; K. Boncoungou; J. Ouédraogo; G. A. Ouédraogo; J. A. Kiendrebeogo; A. Sourabie; S. Maiga; S. Kafando; G. Ouédraogo; G. Badoum; M. Ouédraogo	[Availability and affordability of diagnosis and treatment for asthma and COPD in Ouagadougou, Burkina Faso]	Rev Mal Respir	Topic5	0.8
Document33	34	2019	1	D. Kibirige; R. E. Sanya; R. Nantanda; W. Worodria; B. Kirenga	Availability and affordability of medicines and diagnostic tests recommended for management of asthma and chronic obstructive pulmonary disease in sub-Saharan Africa: A systematic review	Allergy, Asthma and Clinical Immunology	Topic5	0.8
Document34	35	2025	2	D. Du; X. Hu; Q. Zuo; D. Xu; T. Zhu; T. Fan; J. Yang; W. Xu; H. Wei; K. Baima; Y. Zhang; Y. Gu; L. Chen; F. Luo; Y. Shen; F. Wen	The availability of drugs for stable COPD treatment in China: a cross-sectional survey	NPJ Prim Care Respir Med	Topic5	0.8
Document35	36	2024	2	M. Stolbrink; O. B. Ozoh; D. M. G. Halpin; R. Nightingale; J. Meghji; C. Plum; B. W. Allwood; S. Jayasooriya; K. Mortimer	Availability, cost and affordability of essential medicines for chronic respiratory diseases in low-income and middle-income countries: a cross-sectional study	Thorax	Topic5	1
Document36	37	2022	2	M. Stolbrink; H. Thomson; R. M. Hadfield; O. B. Ozoh; R. Nantanda; S. Jayasooriya; B. Allwood; D. M. G. Halpin; S. Salvi; M. M. de Oca; K. Mortimer; S. Rylance	The availability, cost, and affordability of essential medicines for asthma and COPD in low-income and middle-income countries: a systematic review	Lancet Glob Health	Topic5	0.9
Document37	38	2017	1	M. C. Kosteli; N. R. Heneghan; C. Roskell; S. E. Williams; P. Adab; A. P. Dickens; A. Enocson; D. A. Fitzmaurice; K. Jolly; R. Jordan; S. Greenfield; J. Cumming	Barriers and enablers of physical activity engagement for patients with COPD in primary care	Int J Chron Obstruct Pulmon Dis	Topic6	0.5
Document38	39	2025	2	T. Nygård; D. Wright; R. L. S. Kjome; H. Nazar; B. Aarli; A. Raddum	Barriers and enablers to medicine-taking behaviours in chronic obstructive pulmonary disease: a qualitative interview study	International Journal of Clinical Pharmacy	Topic6	0.4
Document39	40	2022	2	F. M. Bickton; H. Shannon	Barriers and Enablers to Pulmonary Rehabilitation in Low-and Middle-Income Countries: A Qualitative Study of Healthcare Professionals	International Journal of COPD	Topic6	0.6
Document40	41	2014	1	Kyriopoulos, II; D. Zavras; A. Skroumpelos; K. Mylona; K. Athanasakis; J. Kyriopoulos	Barriers in access to healthcare services for chronic patients in times of austerity: an empirical approach in Greece	Int J Equity Health	Topic1	0.5
Document41	42	2016	1	M. Naqvi; H. Khachi	The barriers to accessing primary care resulting in hospital presentation for exacerbation of asthma or chronic obstructive pulmonary disease in a large teaching hospital in London	Respir Med	Topic4	0.6
Document42	43	2014	1	O. Thorpe; S. Kumar; K. Johnston	Barriers to and enablers of physical activity in patients with COPD following a hospital admission: a qualitative study	Int J Chron Obstruct Pulmon Dis	Topic6	0.5
Document43	44	2018	1	C. A. Mousing; H. Timm; K. Lomborg; M. Kirkevold	Barriers to palliative care in people with chronic obstructive pulmonary disease in home care: A qualitative study of the perspective of professional caregivers	J Clin Nurs	Topic4	0.9
Document44	45	2024	2	C. L. Rochester	Barriers to Pulmonary Rehabilitation	Respir Care	Topic6	0.6
Document45	46	2013	1	K. N. Johnston; M. Young; K. A. Grimmer; R. Antic; P. A. Frith	Barriers to, and facilitators for, referral to pulmonary rehabilitation in COPD patients from the perspective of Australian general practitioners: a qualitative study	Prim Care Respir J	Topic4	0.5
Document46	47	2019	1	K. Glenister; H. Haines; R. Disler	Benefits of the 'village': a qualitative exploration of the patient experience of COPD in rural Australia	BMJ Open	Topic4	0.8
Document47	48	2024	2	A. Moore; H. Hylton; A. Long; C. Taylor; P. Pennington; I. Patel	Best practice in COPD care: a health equity approach	Drug Ther Bull	Topic4	0.4
Document48	49	2013	1	T. Burgess; M. Young; G. B. Crawford; M. A. Brooksbank; M. Brown	Best-practice care for people with advanced chronic obstructive pulmonary disease: the potential role of a chronic obstructive pulmonary disease care co-ordinator	Aust Health Rev	Topic4	1
Document49	50	2022	2	A. K. Baldomero; K. M. Kunisaki; A. Bangerter; D. B. Nelson; C. H. Wendt; S. Fortis; H. Hagedorn; R. A. Dudley	Beyond Access: Factors Associated with Spirometry Underutilization among Patients with a Diagnosis of COPD in Urban Tertiary Care Centers	Chronic Obstructive Pulmonary Diseases	Topic3	0.5
Document50	51	2018	1	C. Bausewein; M. Schunk; P. Schumacher; J. Dittmer; A. Bolzani; S. Booth	Breathlessness services as a new model of support for patients with respiratory disease	Chronic Respiratory Disease	Topic4	0.7
Document51	52	2023	2	R. Mountain; K. Johnson	Budget Impact Analysis of Adopting Primary Care-Based COPD Case Detection in the Canadian General Population	Value in Health	Topic6	0.3
Document52	53	2025	2	V. Kumar; M. Singh; M. N. Khatib; A. K. Balaraman; R. Roopashree; M. Kaur; M. Srivastava; A. Barwal; G. V. S. Prasad; P. Rajput; R. Syed; G. Sharma; S. Kumar; G. Bushi; N. Chilakam; S. Pandey; M. Brar; R. Mehta; S. Sah; M. Shabil; A. M. Gaidhane	Burden and regional disparities of chronic obstructive pulmonary disease in India: Insights from the global burden of disease data and projections for future incidence	Expert Review of Respiratory Medicine	Topic1	0.9
Document53	54	2016	1	E. Mansfield; J. Bryant; T. Regan; A. Waller; A. Boyes; R. Sanson-Fisher	Burden and Unmet Needs of Caregivers of Chronic Obstructive Pulmonary Disease Patients: A Systematic Review of the Volume and Focus of Research Output	Copd	Topic1	0.6
Document54	55	2021	2	J. Dakkak; W. Tang; J. T. Smith; A. Balasubramanian; M. Mattson; A. Ainechi; B. Dudley; M. N. Hill; S. C. Mathai; M. C. McCormack; S. Acharya; S. K. Danoff	Burden and Unmet Needs with Portable Oxygen in Patients on Long-Term Oxygen Therapy	Ann Am Thorac Soc	Topic5	0.5
Document55	56	2015	1	D. Beran; H. J. Zar; C. Perrin; A. M. Menezes; P. Burney	Burden of asthma and chronic obstructive pulmonary disease and access to essential medicines in low-income and middle-income countries	Lancet Respir Med	Topic5	0.6
Document56	57	2016	1	B. Turdaliyeva; B. Sultanbekova; N. Alekenova; Z. Sagyndykova; G. Baisunova; L. Kosherbayeva; B. Zhussupov	The burden of chronic obstructive pulmonary disease, access to primary health care and health literacy	Research Journal of Pharmaceutical, Biological and Chemical Sciences	Topic1	0.8
Document57	58	2011	1	M. R. Partridge	The burden of morning symptoms: The unrecognized unmet need in chronic obstructive pulmonary disease		Topic7	0.5
Document58	59	2017	1	S. H. Landis; K. Wurst; H. V. Le; K. Bonar; Y. S. Punekar	Can Assessment of Disease Burden Prior to Changes in Initial COPD Maintenance Treatment Provide Insight into Remaining Unmet Needs? A Retrospective Database Study in UK Primary Care	Copd	Topic2	0.7
Document59	60	2025	2	J. de Miguel-Diez; J. Diez Manglano; I. Mediavilla; L. Escudero	CARABELA-COPD: A Novel Approach for the Transformation and Improvement of the Healthcare Process in COPD Management in Spain	Open Respir Arch	Topic6	0.4
Document60	61	2024	2	C. Wang; W. Qi; T. Yang; L. Jiao; Q. Chen; K. Huang; F. Yu; P. Geldsetzer; T. Bärnighausen; S. Chen	The care cascade of chronic obstructive pulmonary disease in China: a cross-sectional study of individual-level data at enrolment into the national ‘Happy Breathing’ Programme	eClinicalMedicine	Topic2	0.4
Document61	62	2022	2	E. R. Locke; J. P. Young; C. Battaglia; T. L. Simpson; R. Trivedi; C. Simons; J. C. Fortney; P. Hebert; E. R. Swenson; J. Edelman; V. S. Fan	Care-seeking and delay of care during COPD exacerbations	npj Primary Care Respiratory Medicine	Topic2	0.6
Document62	63	2008	1	D. C. Currow; A. Ward; K. Clark; C. M. Burns; A. P. Abernethy	Caregivers for people with end-stage lung disease: characteristics and unmet needs in the whole population	Int J Chron Obstruct Pulmon Dis	Topic4	0.9
Document63	64	2012	1	T. R. Fried; C. A. Vaz Fragoso; M. W. Rabow	Caring for the older person with chronic obstructive pulmonary disease	Jama	Topic4	0.6
Document64	65	2018	1	W. G. Middleton; D. Ward; S. Finnigan; J. Adie; C. Norton	Caring Together 2 Breathe Easy: an integrated care trial to reduce readmission and improve the health care experience for people with COPD	International Journal of Integrated Care (IJIC)	Topic5	0.4
Document65	66	2015	1	S. Haroon; R. E. Jordan; D. A. Fitzmaurice; P. Adab	Case finding for COPD in primary care: a qualitative study of the views of health professionals	Int J Chron Obstruct Pulmon Dis	Topic4	0.8
Document66	67	2018	1	A. Enocson; K. Jolly; R. E. Jordan; D. A. Fitzmaurice; S. M. Greenfield; P. Adab	Case-finding for COPD in primary care: a qualitative study of patients' perspectives	Int J Chron Obstruct Pulmon Dis	Topic7	0.5
Document67	68	2018	1	F. Polverino; B. Celli	The Challenge of Controlling the COPD Epidemic: Unmet Needs	Am J Med	Topic4	0.3
Document68	69	2015	1	E. Balcells; E. Gimeno-Santos; J. de Batlle; M. A. Ramon; E. Rodríguez; M. Benet; E. Farrero; A. Ferrer; S. Guerra; J. Ferrer; J. Sauleda; J. A. Barberà; Á. G. Agustí; R. Rodriguez-Roisin; J. Gea; J. M. Antó; J. Garcia-Aymerich; I. Serra; D. Donaire-Gonzalez; A. Gayete; M. Orozco-Levi; I. Vollmer; J. A. Barberá; F. P. Gomez; C. Pare; J. Roca; X. Freixa; D. A. Rodriguez; K. Portillo; J. Andreu; E.…	Characterisation and prognosis of undiagnosed chronic obstructive pulmonary disease patients at their first hospitalisation	BMC Pulmonary Medicine	Topic2	0.7
Document69	70	2021	2	J. Espinosa; T. Nogueira; C. Soares; G. Abreu; F. Moraes dos Santos; J. Criniti; A. Raimondi; R. Felice; V. Beruto; P. Scibona; W. Belloso; N. Savoy; G. Blugerman; G. N. Svetliza; E. Wainstein; H. Talamoni; N. Pisapia	Characteristics of copd patients before first controller therapy from hospital italiano, argentina	American Journal of Respiratory and Critical Care Medicine	Topic2	0.8
Document70	71	2007	1	N. Aït-Khaled; D. A. Enarson; S. Ottmani; A. El Sony; M. Eltigani; R. Sepulveda	Chronic airflow limitation in developing countries: burden and priorities	Int J Chron Obstruct Pulmon Dis	Topic5	0.7
Document71	72	2012	1	M. S. Anwar; R. Baker; N. Walker; A. G. Mainous, 3rd; M. J. Bankart	Chronic disease detection and access: does access improve detection, or does detection make access more difficult?	Br J Gen Pract	Topic1	0.4
Document72	73	2013	1	F. Brundisini; M. Giacomini; D. DeJean; M. Vanstone; S. Winsor; A. Smith	Chronic disease patients' experiences with accessing health care in rural and remote areas: a systematic review and qualitative meta-synthesis	Ont Health Technol Assess Ser	Topic4	0.5
Document73	74	2013	1	B. M. Sundblad; S. A. Jansson; L. Nyström; P. Arvidsson; B. Lundbäck; K. Larsson	Chronic obstructive pulmonary disease (COPD) during the two last years of life - A retrospective study of decedents	PLoS ONE	Topic4	0.5
Document74	75	2012	1		Chronic obstructive pulmonary disease and associated health-care resource use - North Carolina, 2007 and 2009	MMWR Morb Mortal Wkly Rep	Topic2	0.5
Document75	76	2012	1	A. S. Gershon; T. E. Dolmage; A. Stephenson; B. Jackson	Chronic obstructive pulmonary disease and socioeconomic status: a systematic review	Copd	Topic1	0.9
Document76	77	2008	1	J. M. Brehm; J. C. Celedón	Chronic obstructive pulmonary disease in hispanics	American Journal of Respiratory and Critical Care Medicine	Topic1	0.4
Document77	78	2018	1	S. Axelsson Fisk; S. Mulinari; M. Wemrell; G. Leckie; R. Perez Vicente; J. Merlo	Chronic Obstructive Pulmonary Disease in Sweden: An intersectional multilevel analysis of individual heterogeneity and discriminatory accuracy	SSM - Population Health	Topic1	0.9
Document78	79	2017	1	M. Suarez-Barcelo; J. L. Micca; S. Clackum; G. T. Ferguson	Chronic obstructive pulmonary disease in the long-term care setting: current practices, challenges, and unmet needs	Curr Opin Pulm Med	Topic5	0.5
Document79	80	2022	2	S. Yip; E. Walters; J. Perret	Chronic obstructive pulmonary disease prevalence and its underdiagnosis and overdiagnosis	Respirology	Topic7	0.7
Document80	81	2004	1	S. A. De La Rue	Chronic Obstructive Pulmonary Disease--SMi's Second Annual Conference. 10-11 March 2004, London, UK	IDrugs : the investigational drugs journal	Topic2	0.6
Document81	82	2019	1	E. Vega-Sánchez Á; N. A. Téllez-Navarrete; R. Pérez-Padilla	CHRONIC OBSTRUCTIVE PULMONARY DISEASE: PERSPECTIVES FOR PRIMARY HEALTH CARE	Rev Invest Clin	Topic1	0.9
Document82	83	2019	1	A. E. Vega-Sanchez; N. A. Tellez-Navarrete; R. Pérez-Padilla	Chronic obstructive pulmonary disease: Perspectives for primary health care	Revista de Investigacion Clinica	Topic1	0.9
Document83	84	2001	1	N. Aït-Khaled; D. Enarson; J. Bousquet	Chronic respiratory diseases in developing countries: the burden and strategies for prevention and management	Bull World Health Organ	Topic5	0.5
Document84	85	2024	2	I. Albrecht; M. Schild; T. Greulich; D. Azabdaftari; N. Kossack; L. Richter; A. C. Meyer; J. Diesing; O. Damm; R. Buhl; C. F. Vogelmeier	Clinical and Economic Burden of COPD in Patients Poorly Controlled on LABA/LAMA or Inhaled Triple Therapy in Germany - A Retrospective Claims Data Analysis	American Journal of Respiratory and Critical Care Medicine	Topic2	0.8
Document85	86	2024	2	R. Buhl; T. Greulich; D. Azabdaftari; I. Albrecht; A. Carina Meyer; M. Schild; N. Kossack; L. Richter; J. Diesing; O. Damm; C. F. Vogelmeier	Clinical burden of disease in COPD patients on double and triple therapy - a retrospective, longitudinal German claims study	European Respiratory Journal	Topic2	1
Document86	87	2020	2	K. Kostikas; D. Price; F. S. Gutzwiller; B. Jones; E. Loefroth; A. Clemens; R. Fogel; R. Jones; H. Cao	Clinical Impact and Healthcare Resource Utilization Associated with Early versus Late COPD Diagnosis in Patients from UK CPRD Database	Int J Chron Obstruct Pulmon Dis	Topic2	0.9
Document87	88	2017	1	H. T. Banda; R. Thomson; K. Mortimer; G. A. F. Bello; G. B. Mbera; R. Malmborg; B. Faragher; S. B. Squire	Community prevalence of chronic respiratory symptoms in rural Malawi: Implications for policy	PLoS ONE	Topic7	0.6
Document88	89	2020	2	K. Matsunaga; M. Harada; J. Suizu; K. Oishi; M. Asami-Noyama; T. Hirano	Comorbid Conditions in Chronic Obstructive Pulmonary Disease: Potential Therapeutic Targets for Unmet Needs	J Clin Med	Topic4	0.4
Document89	90	2016	1	L. H. Dulemba; G. Glazer; J. A. Gregg	Comprehensive assessment of the needs of Chronic Obstructive Pulmonary Disease patients residing in East-central Indiana and west-central Ohio	Online Journal of Rural Nursing &amp; Health Care	Topic3	0.4
Document90	91	2014	1	M. J. Uddin; N. Alam; T. P. Koehlmoos; H. Sarma; M. A. Chowdhury; D. S. Alam; L. Niessen	Consequences of hypertension and chronic obstructive pulmonary disease, healthcare-seeking behaviors of patients, and responses of the health system: a population-based cross-sectional study in Bangladesh	BMC Public Health	Topic5	0.5
Document91	92	2021	2	S. C. Buttery; M. Zysman; S. A. A. Vikjord; N. S. Hopkinson; C. Jenkins; L. E. G. W. Vanfleteren	Contemporary perspectives in COPD: Patient burden, the role of gender and trajectories of multimorbidity	Respirology	Topic1	0.5
Document92	93	2015	1	A. M. Menezes; S. H. Landis; M. K. Han; H. Muellerova; Z. Aisanov; T. van der Molen; Y. M. Oh; M. Ichinose; D. M. Mannino; K. J. Davis	Continuing to confront COPD International Surveys: comparison of patient and physician perceptions about COPD risk and management	Int J Chron Obstruct Pulmon Dis	Topic2	0.6
Document93	94	2016	1	R. Brown	Control of COPD Symptoms: Addressing an Unmet Need	J Fam Pract	Topic5	0.3
Document94	95	2015	1	D. S. Mowls; V. K. Cheruvu; R. Schilz; M. D. Zullo	COPD in a nationally representative sample: sociodemographic factors and co-morbidity, diagnosis method, and healthcare utilization	Copd	Topic7	0.4
Document95	96	2013	1	A. Kainu; A. Rouhos; A. Sovijärvi; A. Lindqvist; S. Sarna; B. Lundbäck	COPD in Helsinki, Finland: socioeconomic status based on occupation has an important impact on prevalence	Scandinavian journal of public health	Topic2	0.4
Document96	97	2017	1	B. Ding; M. Small; G. Bergström; U. Holmgren	COPD symptom burden: impact on health care resource utilization, and work and activity impairment	Int J Chron Obstruct Pulmon Dis	Topic2	0.9
Document97	98	2015	1	G. Jébrak; M. Vicaire; A. Murez	[COPD: Patients speak to doctors. Survey from the Fédération française des associations et amicales de malades insuffisants ou handicapés respiratoires (FFAAIR)]	Rev Mal Respir	Topic2	0.6
Document98	99	2008	1	P. M. A. Calverley	COPD: What is the unmet need?	British Journal of Pharmacology	Topic2	0.4
Document99	100	2016	1	H. M. Christensen	Coping with COPD in patients home	European Respiratory Journal	Topic2	0.5
Document100	101	2019	1	P. A. Koul; A. A. Nowshehr; U. H. Khan; R. A. Jan; S. U. Shah	Cost of Severe Chronic Obstructive Pulmonary Disease Exacerbations in a High Burden Region in North India	Ann Glob Health	Topic5	0.4
Document101	102	2018	1	C. Kiff; S. Ruiz; N. Varol; D. Gibson; A. Davies; D. Purkayastha	Cost-effectiveness of roflumilast as an add-on to triple inhaled therapy vs triple inhaled therapy in patients with severe and very severe COPD associated with chronic bronchitis in the UK	International Journal of COPD	Topic2	0.8
Document102	103	2023	2	B. Hirons; K. Rhatigan; H. Kesavan; R. D. Turner; S. S. Birring; P. S. P. Cho	Cough in chronic lung disease: a state of the art review	Journal of Thoracic Disease	Topic7	0.6
Document103	104	2017	1	B. Ding; M. Small; U. Holmgren	A cross-sectional survey of current treatment and symptom burden of patients with COPD consulting for routine care according to GOLD 2014 classifications	Int J Chron Obstruct Pulmon Dis	Topic2	0.9
Document104	105	2024	2	E. I. Metting	Cultural differences in technology acceptance of COPD patients oh cool: a crosscountry focusgroup study	European Respiratory Journal	Topic1	0.6
Document105	106	2024	2	J. Rea; J. T. Babek; R. M. Anderson; R. Bacani; J. Staggs; M. Vassar	The Current State of Health Inequities in COPD	Respir Care	Topic1	0.8
Document106	107	2016	1	R. A. Pleasants; I. L. Riley; D. M. Mannino	Defining and targeting health disparities in chronic obstructive pulmonary disease	Int J Chron Obstruct Pulmon Dis	Topic1	0.7
Document107	108	2021	2	A. E. Holland; S. J. Singh; R. Casaburi; E. Clini; N. S. Cox; M. Galwicki; C. Garvey; R. S. Goldstein; L. Houchen-Wolloff; S. C. Lareau; T. Limberg; L. Nici; C. L. Rochester; M. Steiner; T. Troosters; B. P. Yawn; R. Zuwallack	Defining modern pulmonary rehabilitation: An official American thoracic society workshop report	Annals of the American Thoracic Society	Topic6	0.7
Document108	109	2021	2	A. Baldomero; K. M. Kunisaki; P. Hammett; D. Nelson; C. Henning-Smith; A. Bangerter; C. H. Wendt; R. A. Dudley	Defining rurality: Rural-urban disparities among COPD patients in national VA data	Journal of Clinical and Translational Science	Topic3	0.9
Document109	110	2018	1	X. Peng; M. Huang; W. Zhao; Y. Yuan; B. Li; Y. Ye; J. Liang; S. Zhu; L. Liu; S. Cai; H. Zhao	[Delayed diagnosis is associated with greater disease severity of chronic obstructive pulmonary disease]	Nan Fang Yi Ke Da Xue Xue Bao	Topic2	0.9
Document110	111	2014	1	T. S. Wong; Y. T. Xiang; J. Tsoh; G. S. Ungvari; F. W. Ko; D. S. Hui; H. F. Chiu	Depressive disorders in older patients with chronic obstructive pulmonary disease (COPD) in Hong Kong: a controlled study	Aging & mental health	Topic3	0.3
Document111	112	2017	1	C. I. Bloom; B. Slaich; L. Smeeth; P. Stone; J. K. Quint	Description of palliative care support for COPD patients within primary care in the UK	Thorax	Topic2	0.5
Document112	113	2010	1	J. M. Morales-Asencio; F. J. Martin-Santos; J. C. Morilla-Herrera; M. C. Fernández-Gallego; M. Celdrán-Mañas; F. J. Navarro-Moya; M. M. Rodríguez-Salvador; F. J. Muñoz-Ronda; E. Gonzalo-Jiménez; A. M. Carrasco	Design of a case management model for people with chronic disease (Heart Failure and COPD). Phase I: modeling and identification of the main components of the intervention through their actors: patients and professionals (DELTA-icE-PRO Study)	BMC Health Serv Res	Topic4	0.5
Document113	114	2022	2	M. Calle Rubio; J. L. Rodríguez Hermosa; M. Miravitlles; J. L. López-Campos	Determinants in the Underdiagnosis of COPD in Spain—CONOCEPOC Study	Journal of Clinical Medicine	Topic7	0.7
Document114	115	2011	1	M. J. Joo; D. H. Au; M. L. Fitzgibbon; J. McKell; T. A. Lee	Determinants of spirometry use and accuracy of COPD diagnosis in primary care	J Gen Intern Med	Topic2	0.5
Document115	116	2015	1	B. Lamprecht; J. B. Soriano; M. Studnicka; B. Kaiser; L. E. Vanfleteren; L. Gnatiuc; P. Burney; M. Miravitlles; F. Garcîa-Rio; K. Akbari; J. Ancochea; A. M. Menezes; R. Perez-Padilla; M. M. De Oca; C. A. Torres-Duque; A. Caballero; M. González-Garcîa; S. Buist; A. M. B. Menezes; C. Talamo; M. V. Lopez-Varela; A. Muino; G. Valdivia; C. Lisboa; J. R. B. Jardim	Determinants of underdiagnosis of COPD in national and international surveys	Chest	Topic7	0.8
Document116	117	2022	2	P. Dutta; G. Dutta	DETRIMENTS TO PULMONARY REHABILITATION REFERRAL IN A RURAL COMMUNITY HOSPITAL: THE QI PROJECT	Chest	Topic6	0.5
Document117	118	2020	2	V. Gaveikaite; C. Grundstrom; K. Lourida; S. Winter; R. Priori; I. Chouvarda; N. Maglaveras	Developing a strategic understanding of telehealth service adoption for COPD care management: A causal loop analysis of healthcare professionals	PLoS ONE	Topic4	0.5
Document118	119	2024	2	M. Wuyts; F. Hermans; S. Breuls; S. Everaerts; E. Derom; W. Janssens; H. Demeyer; T. Troosters	Development and feasibility of an exercise training program in primary care for patients with COPD experiencing an acute exacerbation	Physiotherapy (United Kingdom)	Topic6	0.5
Document119	120	2015	1	C. Moretz; Y. Zhou; A. D. Dhamane; K. Burslem; K. Saverno; G. Jain; G. Devercelli; S. Kaila; J. J. Ellis; G. Hernandez; A. Renda	Development and Validation of a Predictive Model to Identify Individuals Likely to Have Undiagnosed Chronic Obstructive Pulmonary Disease Using an Administrative Claims Database	J Manag Care Spec Pharm	Topic2	0.6
Document120	121	2002	1	K. Tin	The development of a home-based respiratory rehabilitation program	Canadian Journal of Respiratory Therapy	Topic6	0.6
Document121	122	2023	2	R. S. Tappan; J. R. Ettinger; D. Mahon; S. E. Mroz; W. Hall; E. Maajid; C. Stratton; D. T. Zynda; D. E. Conroy; M. Danilovich	Development of a physical activity counseling intervention for people with chronic respiratory disease based on the health action process approach	Pilot and Feasibility Studies	Topic6	0.8
Document122	123	2006	1	T. L. Frank; M. L. Hazell; M. F. Linehan; P. I. Frank	The diagnostic accuracies of chronic obstructive pulmonary disease (COPD) in general practice: the results of the MAGIC (Manchester Airways Group Identifying COPD) study	Primary Care Respiratory Journal	Topic7	0.5
Document123	124	2006	1	J. Garcia-Aymerich; J. Escarrabill; R. M. Marrades; E. Monsó; E. Barreiro; J. M. Antó; J. Sunyer; J. Alonso; M. A. Félez; E. Farrero; M. J. Redondo; N. Soler; A. Torres; G. Bonet; J. Izquierdo; J. Morera	Differences in COPD care among doctors who control the disease: General practitioner vs. pneumologist	Respiratory Medicine	Topic2	0.6
Document124	125	2019	1	D. Stolz; K. Kostikas; E. Loefroth; R. Fogel; F. S. Gutzwiller; V. Conti; H. Cao; A. Clemens	Differences in COPD Exacerbation Risk Between Women and Men: Analysis From the UK Clinical Practice Research Datalink Data	Chest	Topic2	0.9
Document125	126	2019	1	Z. Elfessi; M. Tole; H. Pitzele; M. Baumann; J. Hubacek; K. Kolman; A. DePadua; I. Rubinstein; S. Unterman	Discharge plan of care for COPD (DIPLAC): A personalized, telehealth-based program to reduce frequent emergency department visits of veterans with acute exacerbations of COPD in inner-city Chicago	American Journal of Respiratory and Critical Care Medicine	Topic2	0.3
Document126	127	2019	1	L. Sansbury; C. Bains; S. Ho; A. Ismaila; G. Anley	Disease burden, health care utilization, and unmet need among chronic obstructive pulmonary disease (COPD) patients in United Kingdom (UK) general practice	American Journal of Respiratory and Critical Care Medicine	Topic2	0.9
Document127	128	2022	2	A. W. Gaffney	Disparities in Disease Burden and Treatment of Patients Asthma and Chronic Obstructive Pulmonary Disease	Medical Clinics of North America	Topic1	0.6
Document128	129	2019	1	I. S. Moscovice; M. M. Casey; Z. Wu	Disparities in Geographic Access to Hospital Outpatient Pulmonary Rehabilitation Programs in the United States	Chest	Topic6	0.5
Document129	130	2023	2	J. K. Krishnan; S. G. Mallya; M. Nahid; A. D. Baugh; M. K. Han; K. I. Aronson; P. Goyal; L. C. Pinheiro; S. Banerjee; F. J. Martinez; M. M. Safford	Disparities in Guideline-Concordant Statin Treatment in Individuals With Chronic Obstructive Pulmonary Disease	Chronic Obstructive Pulmonary Diseases	Topic3	0.7
Document130	131	2011	1	H. Mullerova; C. Lu; M. Tabberer	Dyspnoea in COPD patients recorded in a primary care database	European Respiratory Journal	Topic2	0.8
Document131	132	2020	2	C. Scheerens; K. Faes; P. Pype; K. Beernaert; G. Joos; E. Derom; J. Cohen; L. Deliens; K. Chambaere	Earlier palliative home care is associated with patient-centred medical resource utilisation and lower costs in the last 30 days before death in COPD: a population-level decedent cohort study	Eur Respir J	Topic4	0.8
Document132	133	2013	1	J. A. M. Dirven; H. J. Tange; J. W. M. Muris; K. M. A. van Haaren; G. Vink; O. C. P. van Schayck	Early detection of COPD in general practice: Implementation, workload and socioeconomic status. A mixed methods observational study	Primary Care Respiratory Journal	Topic1	0.6
Document133	134	2009	1	M. Lawlor; S. Kealy; M. Agnew; B. Korn; J. Quinn; C. Cassidy; B. Silke; F. O'Connell; R. O'Donnell	Early discharge care with ongoing follow-up support may reduce hospital readmissions in COPD	Int J Chron Obstruct Pulmon Dis	Topic4	0.9
Document134	135	2020	2	B. Wageck; N. S. Cox; J. Bondarenko; M. Corbett; A. Nichols; R. Moore; A. E. Holland	Early home-based pulmonary rehabilitation following acute exacerbation of COPD: A feasibility study using an action research approach	Chronic Respiratory Disease	Topic6	0.7
Document135	136	2019	1	F. Di Marco; P. Balbo; F. de Blasio; V. Cardaci; N. Crimi; G. Girbino; G. Pelaia; P. Pirina; P. Roversi; P. Santus; N. Scichilone; A. Vatrella; P. Pasqualetti; M. Carone	Early management of COPD: Where are we now and where do we go from here? a delphi consensus project	International Journal of COPD	Topic2	0.4
Document136	137	2019	1	A. W. Gaffney; A. C. White; S. Woolhandler; D. Himmelstein; D. C. Christiani; D. McCormick	Effect of high-deductible health plans on healthcare access, financial strain, medication adherence, and outcomes for patients with COPD: Findings from the national health interview survey	American Journal of Respiratory and Critical Care Medicine	Topic3	0.6
Document137	138	2012	1	U. Nurmatov; S. Buckingham; M. Kendall; S. A. Murray; P. White; A. Sheikh; H. Pinnock	Effectiveness of holistic interventions for people with severe chronic obstructive pulmonary disease: systematic review of controlled clinical trials	PLoS One	Topic4	0.4
Document138	139	2007	1	J. Garcia-Aymerich; C. Hernandez; A. Alonso; A. Casas; R. Rodriguez-Roisin; J. M. Anto; J. Roca	Effects of an integrated care intervention on risk factors of COPD readmission	Respiratory Medicine	Topic4	0.3
Document139	140	2016	1	K. H. Cho; C. M. Nam; E. J. Lee; Y. Choi; K. B. Yoo; S. H. Lee; E. C. Park	Effects of individual and neighborhood socioeconomic status on the risk of all-cause mortality in chronic obstructive pulmonary disease: A nationwide population-based cohort study, 2002-2013	Respir Med	Topic1	0.9
Document140	141	2019	1	C. Hallensleben; S. van Luenen; E. Rolink; H. C. Ossebaard; N. H. Chavannes	eHealth for people with COPD in the Netherlands: a scoping review	Int J Chron Obstruct Pulmon Dis	Topic1	0.8
Document141	142	1998	1	A. M. Yohannes; J. Roomi; M. J. Connolly	Elderly people at home disabled by chronic obstructive pulmonary disease	Age and Ageing	Topic4	0.7
Document142	143	2022	2	A. A. Lambert; L. Gravens-Mueller; L. Bateman; I. Barjaktarevic; R. Paine; N. Putcha; N. N. Hansel; J. A. Krishnan; M. T. Dransfield; S. L. Rogers; A. Shaikh; P. Woodruff; D. Couper; M. B. Drummond	Eligibility for COPD Clinical Trials of Inhaled Triple Therapy: Analysis of the Subpopulations and Intermediate Outcomes in COPD Study (SPIROMICS)	American Journal of Respiratory and Critical Care Medicine	Topic3	0.6
Document143	144	2020	2	J. T. McDaniel	Emergency room visits for chronic obstructive pulmonary disease in Illinois counties: An epidemiological study based on the Social Ecological Model	Chronic Illness	Topic3	0.7
Document144	145	2019	1	D. Incerti; J. Browne; C. Huber; C. L. Baker; G. Makinson; A. Goren; R. Willke; W. Stevens	An empirical tool for estimating the share of unmet need due to healthcare inefficiencies, suboptimal access, and lack of effective technologies	BMC Health Serv Res	Topic1	0.5
Document145	146	2008	1	A. Spathis; S. Booth	End of life care in chronic obstructive pulmonary disease: in search of a good death	Int J Chron Obstruct Pulmon Dis	Topic4	1
Document146	147	2024	2	M. T. Dransfield; R. Kalhan; A. Anzueto; N. Marchetti; T. Rheault; D. Reyner; T. Bengtsson; K. Rickard	Ensifentrine Added on to LAMA Therapy Improved Lung Function and Reduced Exacerbations in Symptomatic Subjects With Moderate-to- Severe COPD	American Journal of Respiratory and Critical Care Medicine	Topic2	0.8
Document147	148	2024	2	A. Kaushal; M. Karimi; R. Nazari; K. Opare; M. Museru; M. Reza Nikoo	Environmental exposure and respiratory health: Unraveling the impact of toxic release inventory facilities on COPD prevalence	Environmental Pollution	Topic3	0.5
Document148	149	2024	2	A. Anton; C. Wendt; K. M. Kunisaki; R. A. Dudley; A. Baldomero	ENVIRONMENTAL, SOCIAL AND HEALTH DISPARITIES BETWEEN RURAL AND URBAN WOMEN WITH COPD IN A NATIONAL COHORT		Topic3	0.8
Document149	150	2019	1	I. Henoch; P. Strang; C. G. Löfdahl; A. Ekberg-Jansson	Equal palliative care for patients with COPD? A nationwide register study	Ups J Med Sci	Topic7	0.6
Document150	151	2014	1	Y. T. Bazargani; A. de Boer; H. G. Leufkens; A. K. Mantel-Teeuwisse	Essential medicines for COPD and asthma in low and middle-income countries	Thorax	Topic5	0.8
Document151	152	2012	1	G. Donaldson; J. Wedzicha; H. Jamil; K. Holton; S. Hill	Estimates of demand and use for home oxygen for COPD in England and Wales	European Respiratory Journal	Topic6	0.5
Document152	153	2017	1	Y. Hu; L. Cantarero-Arévalo; A. Frølich; R. Jacobsen	Ethnic Inequalities in COPD Outcomes: a Register-Based Study in Copenhagen, Denmark	J Racial Ethn Health Disparities	Topic2	0.7
Document153	154	2015	1	D. Wright; M. Twigg; G. Barton; T. Thornley; C. Kerr	An evaluation of a multi-site community pharmacy-based chronic obstructive pulmonary disease support service	International Journal of Pharmacy Practice	Topic4	0.6
Document154	155	2022	2	A. Monsell; A. Shatta; S. Sathanandan; O. Price; L. J. Restrick	EVALUATION OF A ONE-STOP RESPIRATORY OUTREACH CLINIC FOR PATIENTS ATTENDING A SUBSTANCE MISUSE SERVICE: ADDRESSING UNDER-DIAGNOSIS AND UNMET NEEDS; ACCEPTABILITY AND IMPACT	Thorax	Topic7	0.5
Document155	156	2007	1	S. Rodgers; J. Dyas; A. W. Molyneux; M. J. Ward; S. M. Revill	Evaluation of the information needs of patients with chronic obstructive pulmonary disease following pulmonary rehabilitation: a focus group study	Chron Respir Dis	Topic4	0.7
Document156	157	2014	1	F. Hoti; V. Musnikov; P. Vattulainen; G. Johansson; J. M. Khalid; P. Korhonen	Exacerbations and healthcare resource utilization among COPD patients in Sweden	European Respiratory Journal	Topic2	0.7
Document157	158	2010	1	T. Troosters; R. Gosselink; W. Janssens; M. Decramer	Exercise training and pulmonary rehabilitation: New insights and remaining challenges	European Respiratory Review	Topic6	0.7
Document158	159	2009	1	F. Hasson; A. Spence; M. Waldron; G. Kernohan; D. McLaughlin; B. Watson; B. Cochrane	Experiences and needs of bereaved carers during palliative and end-of-life care for people with chronic obstructive pulmonary disease	J Palliat Care	Topic4	1
Document159	160	2018	1	L. Wang; J. Mårtensson; Y. Zhao; A. Nygårdh	Experiences of a health coaching self-management program in patients with COPD: A qualitative content analysis	International Journal of COPD	Topic4	0.4
Document160	161	2015	1	A. Løkke; L. Ahlbeck; L. Bjermer; J. Mortensen; A. Østrem; I. Pasternack; G. Safioti; S. Torvinen	Expert Nordic perspectives on the potential of novel inhalers to overcome unmet needs in the management of obstructive lung disease	Eur Clin Respir J	Topic5	0.5
Document161	162	2016	1	M. Kim; J. Ren; W. Tillis; C. V. Asche; I. K. Kim; C. S. Kirkness	Explaining the link between access-to-care factors and health care resource utilization among individuals with COPD	Int J Chron Obstruct Pulmon Dis	Topic3	0.9
Document162	163	2024	2	J. Ettinger; A. Patel; J. Ohrnberger; C. Moore; M. Bhudiya; W. Smith	Exploration of preferences among people with COPD to inform resource allocation: a discrete choice experiment study	BMJ Open Respir Res	Topic5	0.7
Document163	164	2024	2	K. Kahle-Wrobleski; B. K. H. Bui; J. Friderici; K. J. Moore; M. Carlyle; N. S. Webb; C. K. Martin; W. D. Pace; J. M. Westfall	An Exploratory Study of Physician Decision-Making When Treating Uncontrolled COPD	Int J Chron Obstruct Pulmon Dis	Topic2	0.8
Document164	165	2013	1	S. Georgopoulou; H. Booth; H. Thornton; A. Wright; J. Weinman; P. White	Exploring associations between socio-economic status in the health care access and quality of life of patients with COPD	European Respiratory Journal	Topic1	0.6
Document165	166	2022	2	C. R. Borge; M. H. Larsen; R. H. Osborne; E. Engebretsen; M. H. Andersen; I. A. Holter; M. Leine; A. K. Wahl	Exploring patients’ and health professionals’ perspectives on health literacy needs in the context of chronic obstructive pulmonary disease	Chronic Illness	Topic1	0.6
Document166	167	2024	2	Z. Zhang; G. Shi; F. Jin; Y. Zhang	Exploring the association between socioeconomic inequalities in chronic respiratory disease and all-cause mortality in China: findings from the China Health and Retirement Longitudinal Study	Front Public Health	Topic1	0.7
Document167	168	2021	2	R. Sami; K. Salehi; M. Hashemi; V. Atashi	Exploring the barriers to pulmonary rehabilitation for patients with chronic obstructive pulmonary disease: a qualitative study	BMC Health Serv Res	Topic6	0.6
Document168	169	2010	1	C. Gardiner; M. Gott; S. Payne; N. Small; S. Barnes; D. Halpin; C. Ruse; D. Seamark	Exploring the care needs of patients with advanced COPD: An overview of the literature	Respiratory Medicine	Topic4	0.9
Document169	170	2018	1	M. Kendall; S. Buckingham; S. Ferguson; W. MacNee; A. Sheikh; P. White; A. Worth; K. Boyd; S. A. Murray; H. Pinnock	Exploring the concept of need in people with very severe chronic obstructive pulmonary disease: a qualitative study	BMJ Support Palliat Care	Topic4	0.6
Document170	171	2020	2	S. M. Liew; E. M. Khoo; H. Pinnock; S. McCarthy; Z. N. Lim; Y. K. Pang; N. S. Hanafi; N. Hussein; A. I. A. Bakar; A. Sheikh	Exploring the provision of supportive care for patients with severe, life-limiting COPD in Malaysia	European Respiratory Journal	Topic4	0.6
Document171	172	2023	2	J. Madiraca; K. O. Lindell; S. Phillips; P. Coyne; S. Miller	Exploring the Unmet Care Needs of Women With Advanced Chronic Obstructive Lung Disease (COPD)	American Journal of Respiratory and Critical Care Medicine	Topic4	0.6
Document172	173	2023	2	M. Axelsson; H. Backman; B. I. Nwaru; C. Stridsman; L. Vanfleteren; L. Hedman; P. Piirilä; J. Jalasto; A. Langhammer; H. Kankaanranta; M. Rådinger; L. Ekerljung; E. Rönmark; A. Lindberg	The extent and characterization of underdiagnosis and misclassification of COPD in Sweden	European Respiratory Journal	Topic7	0.8
Document173	174	2024	2	L. Ding; C. Chen; J. Wang; J. Pan	Factors Associated with Potentially Preventable Hospitalizations for COPD Patients: A Qualitative Analysis of Patient Perspectives	Int J Chron Obstruct Pulmon Dis	Topic4	0.5
Document174	175	2019	1	H. Siltanen; V. Jylhä; A. Holopainen; E. Paavilainen	Family members' experiences and expectations of self-management counseling while caring for a person with chronic obstructive pulmonary disease: a systematic review of qualitative evidence	JBI Database System Rev Implement Rep	Topic1	0.9
Document175	176	2024	2	S. Y. Chien; A. M. Wong; W. Tseng; H. C. Hu; H. Y. Cho	Feasibility and Design Factors for Home-Based Pulmonary Rehabilitation of Patients With Chronic Obstructive Pulmonary Disease and Chronic Lung Diseases Based on a People-Object-Environment Framework: Qualitative Interview Study	JMIR Hum Factors	Topic6	0.5
Document176	177	2020	2	K. T. S. Pattinson; L. L. Marlow; A. H. Y. Lee; E. Hedley; M. P. Grocott; M. C. Steiner; J. D. Young; N. M. Rahman; C. P. Snowden	Findings of a feasibility study of pre-operative pulmonary rehabilitation to reduce post-operative pulmonary complications in people with chronic obstructive pulmonary disease scheduled for major abdominal surgery	F1000Research	Topic6	0.4
Document177	178	2016	1	Y. Zeng; J. Xu; S. Cai; F. Jiang; A. Hu; H. Liu; C. Bei; P. Chen	Follow-up study on management of chronic obstructive pulmonary disease in Hunan Province, the People's Republic of China	Int J Chron Obstruct Pulmon Dis	Topic5	0.7
Document178	179	2024	2	N. T. Maniar; M. B. Drummond	From Invisibility to Inclusion: A Call to Action to Address COPD Disparities in the Lesbian, Gay, Bisexual, Transgender, and Queer+ Community	Chronic Obstructive Pulmonary Diseases	Topic7	0.4
Document179	180	2023	2	I. Aiyer; S. R. Surani; I. Ratnani; M. Sharma	Gender Bias in the Diagnosis of COPD in Smokers in a Community Setting	American Journal of Respiratory and Critical Care Medicine	Topic7	0.6
Document180	181	2017	1	D. Stolz; K. Kostikas; E. Loefroth; R. Fogel; A. Clemens; F. S. Gutzwiller; V. Conti; H. Cao	Gender differences in COPD exacerbations: Analysis from the CPRD database	Thorax	Topic2	0.9
Document181	182	2012	1	C. H. Martinez; S. Raparla; C. A. Plauschinat; N. D. Giardino; B. Rogers; J. Beresford; J. D. Bentkover; A. Schachtner-Appel; J. L. Curtis; F. J. Martinez; M. K. Han	Gender differences in symptoms and care delivery for chronic obstructive pulmonary disease	J Womens Health (Larchmt)	Topic2	0.4
Document182	183	2023	2	B. Perera; C. Barton; C. Osadnik	General practice management of COPD patients following acute exacerbations: a qualitative study	British Journal of General Practice	Topic4	0.6
Document183	184	2020	2	K. A. Spitzer; M. S. Stefan; A. Priya; Q. R. Pack; P. S. Pekow; T. Lagu; K. M. Mazor; V. M. Pinto-Plata; R. L. ZuWallack; P. K. Lindenauer	A Geographic Analysis of Racial Disparities in Use of Pulmonary Rehabilitation After Hospitalization for COPD Exacerbation	Chest	Topic3	0.5
Document184	185	2008	1	M. Miravitlles; C. Murio; G. Tirado-Conde; G. Levy; H. Muellerova; J. B. Soriano; A. Ramirez-Venegas; F. W. Ko; B. Canelos-Estrella; E. Giugno; M. Bergna; I. Chérrez; A. Anzueto	Geographic differences in clinical characteristics and management of COPD: the EPOCA study	Int J Chron Obstruct Pulmon Dis	Topic2	0.5
Document185	186	2011	1	J. B. Holt; X. Zhang; L. Presley-Cantrell; J. B. Croft	Geographic disparities in chronic obstructive pulmonary disease (COPD) hospitalization among Medicare beneficiaries in the United States	Int J Chron Obstruct Pulmon Dis	Topic3	0.7
Document186	187	2014	1	T. C. Chan; P. H. Chiang; M. D. Su; H. W. Wang; M. S. Liu	Geographic disparity in chronic obstructive pulmonary disease (COPD) mortality rates among the Taiwan population	PLoS One	Topic7	0.9
Document187	188	2020	2	N. Wang; S. Cong; J. Fan; H. Bao; B. Wang; T. Yang; Y. Feng; Y. Liu; L. Wang; C. Wang; W. Hu; L. Fang	Geographical Disparity and Associated Factors of COPD Prevalence in China: A Spatial Analysis of National Cross-Sectional Study	Int J Chron Obstruct Pulmon Dis	Topic7	0.8
Document188	189	2013	1	O. O. Desalu; C. C. Onyedum; A. O. Adeoti; L. B. Gundiri; J. O. Fadare; K. A. Adekeye; K. D. Onyeri; A. E. Fawibe	Guideline-based COPD management in a resource-limited setting - physicians' understanding, adherence and barriers: A cross-sectional survey of internal and family medicine hospital-based physicians in Nigeria	Primary Care Respiratory Journal	Topic2	0.5
Document189	190	2023	2	A. K. Baldomero; K. M. Kunisaki; C. H. Wendt; C. Henning-Smith; H. J. Hagedorn; A. Bangerter; R. A. Dudley	Guideline-discordant inhaler regimens after COPD hospitalization: associations with rurality, drive time to care, and fragmented care – a United States cohort study	The Lancet Regional Health - Americas	Topic3	0.8
Document190	191	2024	2	B. Workman; L. Nabors	Health and Demographic Factors for Chronic Obstructive Pulmonary Disease Among Hispanic Adults in the United States: Analysis of Behavioral Risk Factor Surveillance System Survey Data	Hisp Health Care Int	Topic1	0.4
Document191	192	2014	1	S. Carlone; B. Balbi; M. Bezzi; M. Brunori; S. Calabro; M. P. F. Barbaro; C. Micheletto; S. Privitera; R. Torchio; P. Schino; A. Vianello	Health and social impacts of COPD and the problem of under-diagnosis	Multidisciplinary Respiratory Medicine	Topic2	0.4
Document192	193	2022	2	A. W. Gaffney; L. Hawks; A. C. White; S. Woolhandler; D. Himmelstein; D. C. Christiani; D. McCormick	Health Care Disparities Across the Urban-Rural Divide: A National Study of Individuals with COPD	J Rural Health	Topic3	0.7
Document193	194	2024	2	F. Fadell; Y. Lee; K. Chang; M. Rahman; C. Kickel; R. Shahid; A. A. El Solh	Health Care Disparities and Respiratory Critical Care Illnesses Related Mortality in the United States	American Journal of Respiratory and Critical Care Medicine	Topic3	0.7
Document194	195	2019	1	P. K. Fu	Health care expenses for COPD with late do-not-resuscitate (DNR) decisions escalate nearly 2-fold in final admission of life	European Respiratory Journal	Topic4	0.6
Document195	196	2007	1	J. M. Habraken; D. L. Willems; S. J. de Kort; P. J. Bindels; J. M. Habraken; D. L. Willems; S. J. de Kort; P. J. E. Bindels	Health care needs in end-stage COPD: a structured literature review	Patient Education &amp; Counseling	Topic4	0.5
Document196	197	2022	2	H. Li; H. Liang; L. Wei; D. Shi; X. Su; F. Li; J. Zhang; Z. Wang	Health Inequality in the Global Burden of Chronic Obstructive Pulmonary Disease: Findings from the Global Burden of Disease Study 2019	Int J Chron Obstruct Pulmon Dis	Topic1	0.9
Document197	198	2022	2	I. Poureslami; J. M. FitzGerald; N. Tregobov; R. S. Goldstein; M. D. Lougheed; S. Gupta	Health literacy in asthma and chronic obstructive pulmonary disease (COPD) care: a narrative review and future directions	Respiratory Research	Topic1	0.8
Document198	199	2005	1	H. Elkington; P. White; J. Addington-Hall; R. Higgs; P. Edmonds	The healthcare needs of chronic obstructive pulmonary disease patients in the last year of life	Palliat Med	Topic4	0.8
Document199	200	2020	2	A. Gaffney; A. White; L. Hawks; D. Himmelstein; S. Woolhandler; D. C. Christiani; D. McCormick	High-Deductible Health Plans and Healthcare Access, Use, and Financial Strain in Those with Chronic Obstructive Pulmonary Disease	Ann Am Thorac Soc	Topic3	0.8
Document200	201	2022	2	N. A. Hatem; M. B Horowitz; D. S Lala; B. Frost	HOME-BASED PULMONARY REHABILITATION: NOVEL APPROACH OF AN ESTABLISHED MODEL IN A SINGLE VETERANS AFFAIRS MEDICAL CENTER EXPERIENCE	Chest	Topic3	0.4
Document201	202	2015	1	H. Müllerova; D. J. Maselli; N. Locantore; J. Vestbo; J. R. Hurst; J. A. Wedzicha; P. Bakke; A. Agusti; A. Anzueto; Y. Ivanov; K. Kostov; J. Bourbeau; M. Fitzgerald; P. Hernández; K. Killian; R. Levy; F. Maltais; D. O'Donnell; J. Krepelka; E. F. M. Wouters; D. Quinn; M. Kosnik; Y. Feschenko; V. Gavrisyuk; L. Yashina; W. MacNee; S. D. Singh; S. Braman; R. Casaburi; B. Celli; G. Giessel; M. Gotfrie…	Hospitalized exacerbations of COPD: Risk factors and outcomes in the ECLIPSE cohort	Chest	Topic2	0.7
Document202	203	2011	1	M. Molimard; K. Giorgi-Vigo	How can we improve patient use of inhaler devices in COPD?	European Respiratory Journal	Topic5	0.8
Document203	204	2014	1	S. E. Kirby; M. Mutimbe; S. Vagholkar; J. Bunker; S. M. Dennis; S. T. Liaw	How integrated are services for patients with chronic obstructive pulmonary disease? Perceptions of patients and health care providers	Aust J Prim Health	Topic4	0.8
Document204	205	2024	2	F. Franssen; R. Young; J. F. M. Van Boven; M. Crooks; M. Eckerd; J. El Khoury; M. Grobert; J. Hurst; A. Hutchinson; J. Linnell; D. Stolz; T. Winders; J. Zhang; C. Nordon	How patients act in response to COPD exacerbations: results from a multi-country survey	European Respiratory Journal	Topic2	0.4
Document205	206	2024	2	F. De Menezes; W. A. Oliveira; I. P. Sauter; T. T. Sarmento	HTA101 Inequities in COPD Treatment Access Across Brazilian Municipalities: A Population-Based Analysis		Topic1	0.8
Document206	207	2018	1	A. S. Oliveira; J. Munhá; A. Bugalho; M. Guimarães; G. Reis; A. Marques	Identification and assessment of COPD exacerbations	Pulmonology	Topic2	0.9
Document207	208	2021	2	W. Katagira; A. V. Jones; M. W. Orme; Z. K. Yusuf; P. Ndagire; J. Nanyonga; R. Kasiita; J. N. Kasolo; R. B. Miah; M. C. Steiner; R. Jones; A. Barton; B. Kirenga; S. J. Singh	Identifying appropriate delivery of and referral to pulmonary rehabilitation in Uganda: A survey study of people living with chronic respiratory disease and health care workers	International Journal of COPD	Topic6	0.7
Document208	209	2010	1	K. Duvall; G. W. Frank; K. Duvall; G. W. Frank	Identifying chronic obstructive pulmonary disease in primary care of urban underserved patients: tools, applications, and challenges	Journal of the National Medical Association	Topic5	0.3
Document209	210	2019	1	N. Cook; J. Gey; B. Oezel; A. J. Mackay; C. Kumari; V. P. Kaur; N. Larkin; J. Harte; S. Vergara-Muro; F. S. Gutzwiller	Impact of cough and mucus on COPD patients: primary insights from an exploratory study with an Online Patient Community	Int J Chron Obstruct Pulmon Dis	Topic2	0.5
Document210	211	2023	2	X. Zhang; A. Wilkinson; M. Storer; M. J. Epton	Impact of COVID-19 and lockdown on COPD admissions to Christchurch Hospital, New Zealand 2020–2021: a combined quantitative and qualitative study	Internal Medicine Journal	Topic5	0.4
Document211	212	2024	2	O. Awwad; S. Al Muhaissen; M. A. Jalil; Z. Battah; K. A. Hammour; S. Almonayer	Impact of COVID-19 on asthma and COPD patients’ hospital care: a lesson for future pandemics	Journal of Pharmaceutical Health Services Research	Topic5	0.5
Document212	213	2022	2	L. Farrant; R. Harding; K. Nkhoma; O. Mzimkulu; J. Hunter; L. Gwyther	Impact of COVID-19 primary healthcare service restrictions on patients with chronic obstructive pulmonary disease in Cape Town, South Africa	S Afr Med J	Topic4	0.6
Document213	214	2024	2	P. J. Williams; L. Bachir; K. E. J. Philip; A. Cumella; M. Polkey; A. A. Laverty; N. S. Hopkinson	Impact of omitting annual reviews for COPD on patient reported care quality-outcomes from the Asthma+Lung COPD patient passport	BMJ Open	Topic4	0.6
Document214	215	2024	2	P. Williams; L. Bachir; A. Cumella; K. Philip; M. Polkey; A. Laverty; N. Hopkinson	Impact of omitting annual reviews for COPD on patient-reported care quality	European Respiratory Journal	Topic4	0.6
Document215	216	2022	2	J. Martínez-Guiu; I. Arroyo-Fernández; R. Rubio	Impact of patients' attitudes and dynamics in needs and life experiences during their journey in COPD: an ethnographic study	Expert Rev Respir Med	Topic2	0.5
Document216	217	2015	1	H. Q. Nguyen; A. Harrington; I. L. A. Liu; J. S. Lee; M. K. Gould	Impact of pulmonary rehabilitation on hospitalizations for chronic obstructive pulmonary disease among members of an integrated health care system	Journal of Cardiopulmonary Rehabilitation and Prevention	Topic6	0.5
Document217	218	2018	1	P. Bhattacharyya; R. Ghosh; D. Saha; B. Chakraborty; P. Bhattacharyya; M. Sarma; S. Mazumdar; K. Chatterjee; A. Chowdhury	The impact on health status in short- and long-terms of a novel and non-orthodox real-world COPD rehabilitation effort in rural India: an appraisal	Int J Chron Obstruct Pulmon Dis	Topic6	0.6
Document218	219	2013	1	X. Lao; J. Zhang; C. Bai	The implication of telehealthcare in COPD management of China	Expert Rev Respir Med	Topic1	0.4
Document219	220	2023	2	M. K. Han; I. McMullan; M. Warner; C. Compton; R. Sharma; R. Tal-Singer; M. Román-Rodríguez	IMPORTANCE OF PATIENT VOICE IN GUIDING THE MANAGEMENT OF COPD	Thorax	Topic4	0.3
Document220	221	2019	1	A. Marques; C. Jácome; P. Rebelo; C. Paixão; A. Oliveira; J. Cruz; C. Freitas; M. Rua; H. Loureiro; C. Peguinho; F. Marques; A. Simões; M. Santos; P. Martins; A. André; S. De Francesco; V. Martins; D. Brooks; P. Simão	Improving access to community-based pulmonary rehabilitation: 3R protocol for real-world settings with cost-benefit analysis	BMC Public Health	Topic6	0.5
Document221	222	2019	1	T. Stokes; E. Tumilty; A. T. F. Latu; F. Doolan-Noble; J. Baxter; K. McAuley; D. Hannah; S. Donlevy; J. Dummer	Improving access to health care for people with severe chronic obstructive pulmonary disease (COPD) in Southern New Zealand: qualitative study of the views of health professional stakeholders and patients	BMJ Open	Topic5	0.4
Document222	223	2025	2	D. Narasimhan; J. Simpson; D. Stewart	Improving access to pulmonary rehabilitation for patients with COPD treated for substance misuse in the London Borough of Islington	BMJ Open Qual	Topic6	0.6
Document223	224	2024	2	M. Lavesen; M. Paine; D. G. Bove	In a Strained Healthcare System, Patients with Advanced COPD Struggle to Access the Needed Support from the Healthcare Professionals–A Qualitative Study	COPD: Journal of Chronic Obstructive Pulmonary Disease	Topic4	0.6
Document224	225	2025	2	T. A. Moger; J. H. Holte; O. Amundsen; S. B. Haavaag; Ø. Døhl; L. K. Bragstad; R. Hellesø; N. K. Vøllestad; T. Tjerbo	The in- and outpatient health care use of patients with COPD before and after initiation of home care: a registry study from Norway	Scandinavian Journal of Primary Health Care	Topic4	0.8
Document225	226	2023	2	S. A. Ponce; M. Wilkerson; R. Le; A. M. Nápoles; P. D. Strassle	Inability to get needed health care during the COVID-19 pandemic among a nationally representative, diverse population of U.S. adults with and without chronic conditions	BMC Public Health	Topic3	0.6
Document226	227	2020	2	N. Quinn; N. Gupta	Income inequalities in the risk of potentially avoidable hospitaliation and readmission for chronic obstructive pulmonary disease: a population data linkage analysis	International journal of population data science	Topic1	0.6
Document227	228	2009	1	N. Agabiti; M. Pirani; P. Schifano; G. Cesaroni; M. Davoli; L. Bisanti; N. Caranci; G. Costa; F. Forastiere; C. Marinacci; A. Russo; T. Spadea; C. A. Perucci	Income level and chronic ambulatory care sensitive conditions in adults: a multicity population-based study in Italy	BMC Public Health	Topic3	0.6
Document228	229	2024	2	L. Yao; J. Cao; S. Cheng; S. Shan; D. Jiang; Z. Luo; S. Li; L. Hou; X. Li; P. Song	Inequalities in disease burden and care quality of chronic obstructive pulmonary disease, 1990-2021: Findings from the Global Burden of Disease Study 2021	J Glob Health	Topic1	0.9
Document229	230	2013	1	T. M. Elwell-Sutton; C. Q. Jiang; W. S. Zhang; K. K. Cheng; T. H. Lam; G. M. Leung; C. M. Schooling	Inequality and inequity in access to health care and treatment for chronic conditions in China: the Guangzhou Biobank Cohort Study	Health Policy Plan	Topic1	0.6
Document230	231	2014	1	A. J. Trachtenberg; N. Dik; D. Chateau; A. Katz	Inequities in ambulatory care and the relationship between socioeconomic status and respiratory hospitalizations: a population-based study of a canadian city	Ann Fam Med	Topic1	0.5
Document231	232	2018	1	P. F. Collins; R. J. Stratton; R. J. Kurukulaaratchy; M. Elia	Influence of deprivation on health care use, health care costs, and mortality in COPD	Int J Chron Obstruct Pulmon Dis	Topic3	0.6
Document232	233	2018	1	P. F. Collins; M. Elia; R. J. Kurukulaaratchy; R. J. Stratton	The influence of deprivation on malnutrition risk in outpatients with chronic obstructive pulmonary disease (COPD)	Clin Nutr	Topic3	0.8
Document233	234	2021	2	Y. Liang; J. C. W. Mak	Inhaled therapies for asthma and chronic obstructive pulmonary disease	Current Pharmaceutical Design	Topic5	0.5
Document234	235	2024	2	A. R. Anzueto; R. Paczkowski; K. Dirocco; N. Gronroos; P. Veeranki; M. A. R. Y. Johnson	INITIAL PHARMACOLOGICAL TREATMENT WITH DUAL OR TRIPLE THERAPIES AMONG CHRONIC OBSTRUCTIVE PULMONARY DISEASE PATIENTS IN THE UNITED STATES		Topic3	0.6
Document235	236	2014	1	J. A. Dirven; A. Moser; H. J. Tange; J. W. Muris; O. C. van Schayck	An innovative COPD early detection programme in general practice: evaluating barriers to implementation	NPJ Prim Care Respir Med	Topic1	0.5
Document236	237	2010	1	S. Bird; M. Noronha; H. Sinnott	An integrated care facilitation model improves quality of life and reduces use of hospital resources by patients with chronic obstructive pulmonary disease and chronic heart failure	Australian Journal of Primary Health	Topic4	0.4
Document237	238	2006	1	A. Casas; T. Troosters; J. Garcia-Aymerich; J. Roca; C. Hernández; A. Alonso; F. del Pozo; P. de Toledo; J. M. Antó; R. Rodríguez-Roisín; M. Decramer; J. A. Montero; B. Vallespin; J. Pastor; B. Sifre; S. Jiménez; F. Ortiz; L. Mena; M. Godoy; J. L. Sirera; J. Aguiló; L. Sánchez; A. Guimerà; B. Andrés; J. J. Moratillas; M. A. García Matatoros; A. Marcus; R. Farré; C. Céinos; A. Falco; D. Balconi; A…	Integrated care prevents hospitalisations for exacerbations in COPD patients	European Respiratory Journal	Topic4	0.4
Document238	239	2006	1	R. Taylor; A. Marley	An integrated model for community COPD care	Australian Journal of Primary Health	Topic4	0.5
Document239	240	2015	1	L. Desveaux; T. Janaudis-Ferreira; R. Goldstein; D. Brooks	An international comparison of pulmonary rehabilitation: a systematic review	Copd	Topic6	0.5
Document240	241	2023	2	H. Li; L. Zhou; C. Duan; W. Han; M. Wang; S. Li	International research progress of risk factors, diagnosis and management in early chronic obstructive pulmonary disease	Chinese Critical Care Medicine	Topic1	0.4
Document241	242	2018	1	F. Early; I. Wellwood; I. Kuhn; C. Deaton; J. Fuld	Interventions to increase referral and uptake to pulmonary rehabilitation in people with COPD: A systematic review	International Journal of COPD	Topic6	0.6
Document242	243	2021	2	A. Marques; J. Cruz; D. Brooks	Interventions to Support Informal Caregivers of People with Chronic Obstructive Pulmonary Disease: A Systematic Literature Review	Respiration	Topic1	0.6
Document243	244	2017	1	H. D. Foda; A. Brehm; K. Goldsteen; N. H. Edelman	Inverse relationship between nonadherence to original GOLD treatment guidelines and exacerbations of COPD	Int J Chron Obstruct Pulmon Dis	Topic2	0.9
Document244	245	2016	1	S. L. Gorst; E. Coates; C. J. Armitage	It's sort of a lifeline": Chronic obstructive pulmonary disease patients' experiences of home telehealth"	Health Psychology	Topic6	0.4
Document245	246	2021	2	C. Ja Yun; L. Su Yeon; Y. So Young	Knowledge Structure of Chronic Obstructive Pulmonary Disease Health Information on Health-Related Websites and Patients' Needs in the Literature Using Text Network Analysis	Journal of Korean Academy of Nursing	Topic1	0.6
Document246	247	2021	2	M. Riley; A. Swann; A. J. Morris; S. M. Martins; R. Adams; R. E. Jordan	Knowledge, attitudes and practices of patients and healthcare professionals regarding oral health and COPD in São Paulo, Brazil: a qualitative study	npj Primary Care Respiratory Medicine	Topic1	0.5
Document247	248	2004	1	H. Elkington; P. White; J. Addington-Hall; R. Higgs; C. Pettinari	The last year of life of COPD: a qualitative study of symptoms and services	Respir Med	Topic4	0.9
Document248	249	2020	2	U. N. Yadav; J. Lloyd; H. Hosseinzadeh; K. P. Baral; N. Bhatta; M. F. Harris	Levels and determinants of health literacy and patient activation among multi-morbid COPD people in rural Nepal: Findings from a crosssectional study	PLoS ONE	Topic1	0.5
Document249	250	2017	1	H. Svedsater; J. Roberts; C. Patel; J. Macey; E. Hilton; L. Bradshaw	Life Impact and Treatment Preferences of Individuals with Asthma and Chronic Obstructive Pulmonary Disease: Results from Qualitative Interviews and Focus Groups	Adv Ther	Topic4	0.6
Document250	251	2010	1	P. de Lucas Ramos; S. López Martín; J. M. Rodríguez González-Moro	[Limitations of current treatment: unmet needs in the treatment of COPD]	Arch Bronconeumol	Topic2	0.4
Document251	252	2011	1	D. Goodridge; S. Hutchinson; D. Wilson; C. Ross	Living in a rural area with advanced chronic respiratory illness: a qualitative study	Prim Care Respir J	Topic4	0.7
Document252	253	2024	2	P. J. Williams; S. C. Buttery; A. A. Laverty; N. S. Hopkinson	Lung Disease and Social Justice: Chronic Obstructive Pulmonary Disease as a Manifestation of Structural Violence	Am J Respir Crit Care Med	Topic4	0.5
Document253	254	2023	2	A. Sunjaya; A. Martin; C. Arnott; C. Jenkins	Management of chronic breathlessness in primary care: what do GPs, non-GP specialists, and allied health professionals think?	Australian Journal of Primary Health	Topic4	0.9
Document254	255	2021	2	U. Egere; E. Shayo; N. Ntinginya; R. Osman; B. Noory; S. Mpagama; E. Hussein; R. Tolhurst; A. Obasi; K. Mortimer; A. E. Sony; M. Taegtmeyer	Management of chronic lung diseases in Sudan and Tanzania: how ready are the country health systems?	BMC Health Serv Res	Topic5	0.5
Document255	256	2008	1	J. Thorn; M. Norrhall; R. Larsson; D. Curiac; G. Axelsson; C. Ammon; J. Månsson; J. Brisman; A. L. Söderström; C. Björkelund	Management of chronic obstructive pulmonary disease (COPD) in primary care: a questionnaire survey in western Sweden	Prim Care Respir J	Topic5	0.5
Document256	257	2018	1	P. S. Ecenarro; M. I. Iguiñiz; S. P. Tejada; N. M. Malanda; M. A. Imizcoz; L. A. Marlasca; B. A. Navarrete	Management of COPD in End-of-Life Care by Spanish Pulmonologists	COPD: Journal of Chronic Obstructive Pulmonary Disease	Topic4	1
Document257	258	2016	1	I. Henoch; S. Strang; C. G. Löfdahl; A. Ekberg-Jansson	Management of COPD, equal treatment across age, gender, and social situation? A register study	Int J Chron Obstruct Pulmon Dis	Topic4	0.5
Document258	259	2011	1	A. R. Berman	Management of patients with end-stage chronic obstructive pulmonary disease	Prim Care	Topic4	0.6
Document259	260	2022	2	H. Issac; C. Moloney; M. Taylor; J. Lea	Mapping of Modifiable Factors with Interdisciplinary Chronic Obstructive Pulmonary Disease (COPD) Guidelines Adherence to the Theoretical Domains Framework: A Systematic Review	Journal of Multidisciplinary Healthcare	Topic1	0.3
Document260	261	2024	2	O. Shahaj; A. Meiwald; K. Puri Sudhir; R. Gara-Adams; P. Wark; A. Cazaux; A. E. Rios; S. N. Avdeev; E. J. Adams	Mapping the Common Barriers to Optimal COPD Care in High and Middle-Income Countries: Qualitative Perspectives from Clinicians	Int J Chron Obstruct Pulmon Dis	Topic5	0.5
Document261	262	2023	2	M. R. Cherabuddi; L. Obeidat; A. Shadid; D. Alaouie; M. Jesse; P. Bradley	Measuring Disparities in Virtual Healthcare and Outcomes in Chronic Obstructive Pulmonary Disease Patients During the COVID-19 Pandemic	American Journal of Respiratory and Critical Care Medicine	Topic3	0.8
Document262	263	2025	2	S. Borgemenke; D. Newsom; H. Leftwich; L. Gideon; E. A. Beverly	Measuring the Impact of Healthcare Provider Availability on Quality of Care and Disease Burden in Ohio: A Cross-Sectional Study	Journal of General Internal Medicine	Topic3	0.9
Document263	264	2022	2	A. Tabyshova; T. Sooronbaev; A. Akylbekov; M. Mademilov; A. Isakova; A. Erkinbaeva; K. Magdieva; N. H. Chavannes; M. J. Postma; J. F. M. van Boven	Medication availability and economic barriers to adherence in asthma and COPD patients in low-resource settings	npj Primary Care Respiratory Medicine	Topic5	0.9
Document264	265	2016	1	M. K. Han; C. H. Martinez; D. H. Au; J. Bourbeau; C. M. Boyd; R. Branson; G. J. Criner; R. Kalhan; T. J. Kallstrom; A. King; J. A. Krishnan; S. C. Lareau; T. A. Lee; K. Lindell; D. M. Mannino; F. J. Martinez; C. Meldrum; V. G. Press; B. Thomashow; L. Tycon; J. L. Sullivan; J. Walsh; K. C. Wilson; J. Wright; B. Yawn; P. M. Zueger; S. P. Bhatt; M. T. Dransfield	Meeting the challenge of COPD care delivery in the USA: a multiprovider perspective	Lancet Respir Med	Topic5	0.3
Document265	266	2012	1	L. Ellison; L. Gask; N. D. Bakerly; J. Roberts	Meeting the mental health needs of people with chronic obstructive pulmonary disease: A qualitative study	Chronic Illness	Topic4	0.9
Document266	267	2007	1	L. C. Nacul; M. Soljak; T. Meade	Model for estimating the population prevalence of chronic obstructive pulmonary disease: cross sectional data from the Health Survey for England	Popul Health Metr	Topic3	0.4
Document267	268	2014	1	S. Langer; C. A. Chew-Graham; J. Drinkwater; C. Afzal; K. Keane; C. Hunter; E. Guthrie; P. Salmon	A motivational intervention for patients with COPD in primary care: qualitative evaluation of a new practitioner role	BMC Family Practice	Topic4	0.6
Document268	269	2022	2	A. C. A. Harrison; J. F. Robinson; L. Tu; C. F. McDonald; K. Yet Hong	Multidisciplinary Care and Prognosis in Patients With COPD and Interstitial Lung Disease Prescribed Long-Term Oxygen Therapy	Respiratory Care	Topic6	0.6
Document269	270	2021	2	A. W. Gaffney; L. Hawks; D. Bor; A. C. White; S. Woolhandler; D. McCormick; D. U. Himmelstein	National Trends and Disparities in Health Care Access and Coverage Among Adults With Asthma and COPD: 1997-2018	Chest	Topic3	0.4
Document270	271	2021	2	O. B. Ozoh; J. N. Eze; B. I. Garba; O. O. Ojo; E. M. Okorie; E. Yiltok; C. V. Okoli; A. Hammangabdo; D. Beran	Nationwide survey of the availability and affordability of asthma and COPD medicines in Nigeria	Trop Med Int Health	Topic5	1
Document271	272	2023	2	D. N. Singh; H. Kaur; S. Roy; S. Juvekar; H. Pinnock; D. Agarwal	Needs assessment for introducing pulmonary rehabilitation for chronic obstructive pulmonary disease management in a rural Indian setting: a qualitative study	BMJ Open Respir Res	Topic6	0.7
Document272	273	2020	2	K. Oishi; K. Matsunaga; M. Harada; J. Suizu; K. Murakawa; A. Chikumoto; Y. Ohteru; K. Matsuda; S. Uehara; K. Hamada; S. Ohata; Y. Murata; Y. Yamaji; M. Asami-Noyama; N. Edakuni; T. Kakugawa; T. Hirano	A New Dyspnea Evaluation System Focusing on Patients' Perceptions of Dyspnea and Their Living Disabilities: The Linkage between COPD and Frailty	J Clin Med	Topic2	0.9
Document273	274	2023	2	Z. Elfessi; A. Mahgoub; B. Williams; E. Tran; G. McGee; I. Rubinstein	Nocturnal Dislodgement of Nasal Cannula in Patients With Chronic Obstructive Pulmonary Disease Treated With Continuous Supplemental Oxygen: A Life-threatening, Unmet Medical Need	American Journal of Respiratory and Critical Care Medicine	Topic7	0.7
Document274	275	2024	2	S. A. Steindal; K. Hofsø; H. Aagaard; K. L. Mariussen; B. Andresen; V. L. Christensen; K. Heggdal; M. M. Wallander Karlsen; M. E. Kvande; N. M. Kynø; A. K. Langerud; M. O. Ohnstad; K. Sørensen; M. H. Larsen	Non-invasive ventilation in the care of patients with chronic obstructive pulmonary disease with palliative care needs: a scoping review	BMC Palliat Care	Topic6	0.5
Document275	276	2024	2	R. Gill; K. Roy; Y. Abdi; S. Farooqi; R. Maynard	A novel COPD anticipatory care service (CACS) to optimize high-risk population and alleviate winter pressures	European Respiratory Journal	Topic6	0.5
Document276	277	2005	1	T. Robinson	NT research: living with severe hypoxic COPD: the patients' experience	Nursing Times	Topic4	0.8
Document277	278	2011	1	Y. Chan; S. Ng; C. Poon; Y. Chong; W. Tsang; M. Choi; W. Szeto; K. Tse; L. Chan; C. Chu	A nurse-led 24-hour hotline provides an immediate medical access to patients with chronic respiratory diseases after discharged	Respirology	Topic4	0.8
Document278	279	2019	1	A. Lewis; D. Dullaghan; H. Townes; A. Green; J. Potts; J. K. Quint	An observational cohort study of exercise and education for people with chronic obstructive pulmonary disease not meeting criteria for formal pulmonary rehabilitation programmes	Chron Respir Dis	Topic6	0.6
Document279	280	2009	1	O. Sannier; M. Gignon; C. Defouilloy; A. Hermant; C. Manaouil; O. Jardé	Obstructive lung diseases in a French prison: Results of systematic screening	Revue de Pneumologie Clinique	Topic7	0.7
Document280	281	2023	2	A. Collins-Fairclough; K. Rideout; P. Joshi; J. Philips; T. Lanier; S. Chow; D. Smith; A. Hoens; J. M. Fitzgerald; C. Rauscher; N. Strydom; C. Carlsten	Opportunities to improve asthma and COPD prevention and care: Insights from the patient journey obtained through focus groups	BMJ Open Quality	Topic4	0.6
Document281	282	2021	2	N. S. Hill; G. J. Criner; R. D. Branson; B. R. Celli; N. R. MacIntyre; A. Sergew; P. C. Gay; R. L. Owens; L. F. Wolfe; J. O. Benditt; L. S. Aboussouan; J. M. Coleman; D. R. Hess; T. I. Morgenthaler; A. Malhotra; R. B. Berry; K. G. Johnson; M. I. Raphaelson; B. Mokhlesi; C. H. Won; B. J. Selim; B. J. Make; B. Y. Sunwoo; N. A. Collop; S. P. Patil; A. D. Chediak; E. J. Olson; K. P. Vohra	Optimal NIV Medicare Access Promotion: Patients With COPD: A Technical Expert Panel Report From the American College of Chest Physicians, the American Association for Respiratory Care, the American Academy of Sleep Medicine, and the American Thoracic Society	Chest	Topic5	0.5
Document282	283	2020	2	S. Hug; V. Cavalheri; D. F. Gucciardi; R. Norman; K. Hill	OPTImising the implementation of pulMonary rehAbiLitation in people with chronic obstructive pulmonary disease (the OPTIMAL study): mixed methods study protocol	BMC Pulmonary Medicine	Topic6	0.7
Document283	284	2024	2	P. Alupo; J. Baluku; F. Bongomin; T. Siddharthan; W. Katagira; A. Ddungu; J. R. Hurst; J. F. M. van Boven; W. Worodria; B. J. Kirenga	Overcoming challenges of managing chronic obstructive pulmonary disease in low- and middle-income countries	Expert Review of Respiratory Medicine	Topic5	0.6
Document284	285	2017	1	G. Mathews; B. Johnston	Palliative and end-of-life care for adults with advanced chronic obstructive pulmonary disease: a rapid review focusing on patient and family caregiver perspectives	Current opinion in supportive and palliative care	Topic4	0.8
Document285	286	2017	1	S. E. Harrington; E. Rogers; M. Davis	Palliative care and chronic obstructive pulmonary disease: where the lines meet	Curr Opin Pulm Med	Topic4	1
Document286	287	2011	1	A. M. Yohannes	Palliative care and management principles in older patients with advanced chronic obstructive pulmonary disease	Aging Health	Topic4	1
Document287	288	2011	1	D. F. Heigener; K. F. Rabe	Palliative care concepts in respiratory disease	Respiration	Topic4	1
Document288	289	2025	2	Z. Al Achkar; T. Chaaban	Palliative care for chronic respiratory diseases in low- and middle-income countries: a narrative review	Therapeutic advances in respiratory disease	Topic5	0.5
Document289	290	2018	1	A. Marheineke; C. Rémi; C. Bausewein	Palliative care for COPD	Arzneimitteltherapie	Topic4	1
Document290	291	2006	1	S. A. Murray; H. Pinnock; A. Sheikh	Palliative care for people with COPD: we need to meet the challenge	Prim Care Respir J	Topic4	0.8
Document291	292	1998	1	J. Skilbeck; L. Mott; H. Page; D. Smith; S. Hjelmeland-Ahmedzai; D. Clark	Palliative care in chronic obstructive airways disease: A needs assessment	Palliative Medicine	Topic4	0.8
Document292	293	2015	1	J. H. Vermylen; E. Szmuilowicz; R. Kalhan	Palliative care in COPD: an unmet area for quality improvement	Int J Chron Obstruct Pulmon Dis	Topic4	0.9
Document293	294	2023	2	J. Madiraca; K. Lindell; P. Coyne; S. Miller	Palliative Care Interventions in Advanced Chronic Obstructive Pulmonary Disease: An Integrative Review	Journal of Palliative Medicine	Topic4	0.6
Document294	295	2024	2	J. Jeba Sundararaj; J. Joseph; J. Kuriakose; B. Isaac; B. Thangakunam; D. J. Christopher	Palliative care needs and integration in severe COPD and ILD: Protocol of a mixed method study (PCIntegCOPD-ILD)	Progress in Palliative Care	Topic4	0.8
Document295	296	2021	2	Y. Fu; A. Mason; A. C. Boland; G. Linklater; V. Dimitrova; A. Doñate-Martínez; M. I. Bennett	Palliative Care Needs and Integration of Palliative Care Support in COPD: A Qualitative Study	Chest	Topic4	0.8
Document296	297	2011	1	P. White; S. White; P. Edmonds; M. Gysels; J. Moxham; P. Seed; C. Shipman	Palliative care or end-of-life care in advanced chronic obstructive pulmonary disease: a prospective community survey	Br J Gen Pract	Topic4	0.8
Document297	298	2007	1	A. M. Yohannes	Palliative care provision for patients with chronic obstructive pulmonary disease	Health and Quality of Life Outcomes	Topic4	0.8
Document298	299	2024	2	O. Freund; N. Sror; A. Melloul; B. Tiran; G. Bornstein; L. Zornitzki; A. Bar-Shai	Palliative care utilization in patients with severe COPD and its associations with end-of-life care	European Respiratory Journal	Topic4	0.6
Document299	300	2018	1	C. Scheerens; L. Deliens; S. Van Belle; G. Joos; P. Pype; K. Chambaere	A palliative end-stage COPD patient does not exist": a qualitative study of barriers to and facilitators for early integration of palliative home care for end-stage COPD"	NPJ Prim Care Respir Med	Topic4	0.9
Document300	301	2023	2	N. Scichilone; A. Whittamore; C. White; E. Nudo; M. Savella; M. Lombardini	The patient journey in Chronic Obstructive Pulmonary Disease (COPD): a human factors qualitative international study to understand the needs of people living with COPD	BMC Pulm Med	Topic4	0.4
Document301	302	2012	1	K. Jackson; N. D. Oelke; J. Besner; A. Harrison	Patient journey: implications for improving and integrating care for older adults with chronic obstructive pulmonary disease	Can J Aging	Topic1	0.5
Document302	303	2009	1	C. M. Roberts; A. Seiger; J. Ingham	Patient views on three key service areas within hospital COPD care	Health Education Journal	Topic4	0.6
Document303	304	2019	1	K. A. Lippiett; A. Richardson; M. Myall; A. Cummings; C. R. May	Patients and informal caregivers' experiences of burden of treatment in lung cancer and chronic obstructive pulmonary disease (COPD): A systematic review and synthesis of qualitative research	BMJ Open	Topic4	0.5
Document304	305	2023	2	S. Ricci; Y. Y. Pan; S. dosReis; J. F. Slejko	PCR90 Pilot Testing a Patient-Driven Discrete Choice Experiment Instrument for Patients with Chronic Obstructive Pulmonary Disease: Methods and Qualitative Results	Value in Health	Topic5	0.5
Document305	306	2024	2	V. S. Fan; P. L. Hebert; E. R. Locke; T. Simpson; C. Battaglia; R. B. Trivedi; E. R. Swenson; J. D. Edelman; J. C. Fortney	Perceived Need by Patients for Care, Access to Care, and the Decision to Seek Care for Chronic Obstructive Pulmonary Disease Exacerbations	American Journal of Respiratory and Critical Care Medicine	Topic2	0.6
Document306	307	2024	2	R. Øfsti; S. A. Devik; I. Enmarker; R. M. Olsen	Perceptions and prioritisation of patient problems among home care nurses and older adults living with COPD: A multiple case study	Nordic Journal of Nursing Research	Topic2	0.4
Document307	308	2019	1	F. M. Franssen; P. Alter; N. Bar; B. J. Benedikter; S. Iurato; D. Maier; M. Maxheim; F. K. Roessler; M. A. Spruit; C. F. Vogelmeier; E. F. Wouters; B. Schmeck	Personalized medicine for patients with COPD: where are we?	Int J Chron Obstruct Pulmon Dis	Topic2	0.4
Document308	309	2024	2	J. K. Krishnan; M. L. Murphy; A. S. Edgar; K. I. Aronson; A. Guri; L. Gross; T. Younger; F. J. Martinez; M. M. Safford	Perspectives of Black Adults Living with Chronic Obstructive Pulmonary Disease on Barriers to Cardiovascular Disease Prevention	Ann Am Thorac Soc	Topic1	0.6
Document309	310	2017	1	F. W. Tang; D. T. Lee	A Phenomenological Study of Hospital Readmissions of Chinese Older People With COPD	Gerontologist	Topic1	0.6
Document310	311	2005	1	R. G. Barr; B. R. Celli; F. J. Martinez; A. L. Ries; S. I. Rennard; J. J. Reilly, Jr.; F. C. Sciurba; B. M. Thomashow; R. A. Wise	Physician and patient perceptions in COPD: the COPD Resource Network Needs Assessment Survey	Am J Med	Topic2	0.6
Document311	312	2021	2	J. R. Doucet; T. A. Fournier; C. M. Bishop; D. J. Gaudet; D. A. Nagel	Pilot of a community-based interprofessional “student-infused” pulmonary rehabilitation program in Saint John, New Brunswick	Canadian Journal of Respiratory Therapy	Topic6	0.8
Document312	313	2024	2	T. Auyeung; O. Jiang; M. Taylor; V. Chang; B. Kwan	A pilot study on the effectiveness of a language‐specific (Chinese) pulmonary rehabilitation programme for individuals with chronic pulmonary disease: a 2‐year prospective cohort study in Sydney, Australia	Internal Medicine Journal	Topic6	0.7
Document313	314	2024	2	A. Landers; S. G. Pitama; S. C. Green; L. Beckert	Policy, system and service design influence on healthcare inequities for people with end-of-life chronic obstructive airways disease, their support people and health professionals	BMC Health Serv Res	Topic4	0.6
Document314	315	2020	2	M. Preteroti; G. A. Whitmore; K. L. Vandemheen; J. M. FitzGerald; C. Lemière; L. P. Boulet; E. Penz; S. K. Field; S. Gupta; R. A. McIvor; I. Mayers; P. Hernandez; D. Lougheed; M. Ainslie; C. Licskai; T. Azher; I. Fraser; M. Mahdavian; S. D. Aaron	Population-based case-finding to identify subjects with undiagnosed asthma or COPD	European Respiratory Journal	Topic7	0.6
Document315	316	2021	2	A. J. Appleton; M. Lam; B. N. Allen; L. Richard; S. Z. Shariff; A. S. Gershon	Potential barriers to physician follow-up within 7 days of discharge from a chronic obstructive pulmonary disease hospital admission	Canadian Journal of Respiratory, Critical Care, and Sleep Medicine	Topic4	0.7
Document316	317	2023	2	O. J. Adeyemi; R. Paul; O. O. Akinsola; J. B. Bouillon-Minois; G. R. Arinxe; A. A. Arif	Poverty, Health Care Access Barriers, and Functional Limitations among Individuals with Chronic Obstructive Pulmonary Disease: An 11-Year Cross-sectional Analysis, 2008-2018	Journal of health care for the poor and underserved	Topic3	1
Document317	318	2008	1	M. D. Landry; E. Hamdan; S. Al Mazeedi; D. Brooks	The precarious balance between 'supply' and 'demand' for health care: The increasing global demand for rehabilitation service for individuais living with chronic obstructive pulmonary disease	International Journal of COPD	Topic4	0.3
Document318	319	2017	1	H. Y. Neo; H. Y. Xu; H. Y. Wu; A. Hum	Prediction of Poor Short-Term Prognosis and Unmet Needs in Advanced Chronic Obstructive Pulmonary Disease: Use of the Two-Minute Walking Distance Extracted from a Six-Minute Walk Test	J Palliat Med	Topic2	0.7
Document319	320	2022	2	L. Fettes; J. Bayly; E. Chukwusa; S. Ashford; I. Higginson; M. Maddocks	Predictors of disability in activities of daily living in people with advanced respiratory disease	European Respiratory Journal	Topic5	0.8
Document320	321	2024	2	L. Fettes; J. Bayly; E. Chukwusa; S. Ashford; I. Higginson; M. Maddocks	Predictors of increasing disability in activities of daily living among people with advanced respiratory disease: a multi-site prospective cohort study, England UK	Disability and rehabilitation	Topic5	0.9
Document321	322	2019	1	T. P. Gilmer; B. R. Celli; Z. Xu; S. Cho-Reyes; C. Dembek; M. Navaie	Predictors of Nebulized Arformoterol Treatment: A Retrospective Analysis of Medicare Beneficiaries with Chronic Obstructive Pulmonary Disease	Copd	Topic3	0.7
Document322	323	2018	1	C. Esteban; A. Castro-Acosta; C. J. Alvarez-Martínez; A. Capelastegui; J. L. López-Campos; F. Pozo-Rodriguez	Predictors of one-year mortality after hospitalization for an exacerbation of COPD	BMC Pulm Med	Topic2	0.8
Document323	324	2016	1	A. C. Melzer; L. C. Feemster; M. P. Collins; D. H. Au	Predictors of Pharmacotherapy for Tobacco Use Among Veterans Admitted for COPD: The Role of Disparities and Tobacco Control Processes	J Gen Intern Med	Topic3	0.7
Document324	325	2017	1	Y. Bird; J. Moraros; R. Mahmood; S. Esmaeelzadeh; N. M. Kyaw Soe	Prevalence and associated factors of COPD among Aboriginal peoples in Canada: a cross-sectional study	Int J Chron Obstruct Pulmon Dis	Topic1	0.7
Document325	326	2022	2	M. A. M. Farooqi; J. Ma; M. U. Ali; M. Zaman; J. Huang; Y. Xie; A. Dragoman; S. J. Chen; P. S. Raina; M. Duong	Prevalence and burden of COPD misclassification in the Canadian Longitudinal Study on Aging (CLSA)	BMJ Open Respiratory Research	Topic7	0.8
Document326	327	2009	1	J. Sleszycka; K. Woźniak; M. Banaszek; W. Wiechno; J. Domagała-Kulawik	[Prevalence and difficulties in chronic obstructive pulmonary disease diagnosis in patients suffering from severe peripheral arterial disease]	Pol Merkur Lekarski	Topic2	0.4
Document327	328	2024	2	M. Zysman; A. Coquelin; N. Le Guen; A. Solomiac; M. Guecamburu; M. Erbault; E. Blanchard; N. Roche; S. Morin	Prevalence and disparities in influenza vaccination among patients with COPD: A French nationwide population study	Respir Med	Topic7	0.6
Document328	329	2015	1	A. Quach; J. Giovannelli; N. Chérot-Kornobis; A. Ciuchete; G. Clément; R. Matran; P. Amouyel; J. L. Edmé; L. Dauchet	Prevalence and underdiagnosis of airway obstruction among middle-aged adults in northern France: The ELISABET study 2011-2013	Respir Med	Topic7	0.8
Document329	330	2008	1	S. Chatterjee; M. Kotelchuck; U. Sambamoorthi	Prevalence of Chronic Illness in Pregnancy, Access to Care, and Health Care Costs. Implications for Interconception Care	Women's Health Issues	Topic3	0.8
Document330	331	2022	2	E. García Castillo; T. A. Pérez; A. Peláez; P. P. González; J. B. Soriano; J. Ancochea	Prevalence of Chronic Obstructive Pulmonary Disease in an Urban Area. Changes in COPD Ten Years on	International Journal of COPD	Topic7	0.8
Document331	332	2020	2	D. A. Djibo; J. Goldstein; J. G. Ford	Prevalence of disability among adults with chronic obstructive pulmonary disease, Behavioral Risk Factor Surveillance System 2016–2017	PLoS ONE	Topic4	0.5
Document332	333	2024	2	K. Koskela; L. Lehtimäki; J. Uitti; P. Oksa; A. Tikkakoski; R. Sauni	The prevalence of respiratory symptoms and diseases and declined lung function among foundry workers	Journal of Occupational Medicine and Toxicology	Topic7	0.6
Document333	334	2011	1	H. Sandelowsky; B. Ställberg; A. Nager; J. Hasselström	The prevalence of undiagnosed chronic obstructive pulmonary disease in a primary care population with respiratory tract infections - a case finding study	BMC Fam Pract	Topic2	0.5
Document334	335	2023	2	H. Sandelowsky; I. Krakau; S. Modin; B. Ställberg; A. Nager	Primary care patients with mild or stable chronic obstructive pulmonary disease need more support in disease management: a secondary analysis of a cluster randomized controlled trial	Scandinavian Journal of Primary Health Care	Topic4	0.7
Document335	336	2012	1	Z. Aisanov; C. Bai; O. Bauerle; F. D. Colodenco; C. Feldman; S. Hashimoto; J. Jardim; C. K. W. Lai; R. Laniado-Laborin; G. Nadeau; A. Sayiner; J. J. Shim; Y. H. Tsai; R. D. Walters; G. Waterer	Primary care physician perceptions on the diagnosis and management of chronic obstructive pulmonary disease in diverse regions of the world	International Journal of COPD	Topic1	0.4
Document336	337	2005	1	M. C. Murphy; M. Campbell; J. E. Saunders; D. J. Berlowitz	The process of implementing a nurse-coordinated multidisciplinary pulmonary rehabilitation program in Melbourne	Contemp Nurse	Topic6	0.7
Document337	338	2008	1	P. Léophonte; P. Zuck; C. Perronne	Profile and management of patients consulting for a non severe exacerbation of chronic obstructive pulmonary disease (Pragma survey). Observational study on 4763 patients	Medecine et Maladies Infectieuses	Topic2	0.9
Document338	339	2022	2	Y. Çolak; B. G. Nordestgaard; P. Lange; J. Vestbo; S. Afzal	Prognosis of Patients with Chronic Obstructive Pulmonary Disease Not Eligible for Major Clinical Trials	American Journal of Respiratory and Critical Care Medicine	Topic2	0.7
Document339	340	2023	2	J. Y. Byun; R. D. Wells; A. C. Bechthold; J. Coffee-Dunning; M. Armstrong; C. J. Brown; M. Bakitas; A. Iyer	The Project EPIC (Early Palliative Care In COPD) Hybrid Effectiveness-Implementation Pilot Randomized Controlled Trial of Telephonic Early Palliative Care (Sch467)	Journal of Pain and Symptom Management	Topic6	0.5
Document340	341	2019	1	D. Goodridge; T. Bandara; D. Marciniuk; S. Hutchinson; L. Crossman; B. Kachur; D. Higgins; A. Bennett	Promoting chronic disease management in persons with complex social needs: A qualitative descriptive study	Chron Respir Dis	Topic4	0.3
Document341	342	2024	2	S. Miller; L. Cole; S. McCabe; T. Fowler; W. Smith; R. Teufel; M. Nichols	Provider perspectives on mHealth with remote spirometry to address health disparities in COPD care		Topic4	0.3
Document342	343	2017	1	J. Mulligan; A. Heeks	Providing timely end-of-life care to patients who have COPD	Nursing Times	Topic4	1
Document343	344	2024	2	A. Pascoe; C. Buchan; N. Smallwood	Provision of palliative care for people with chronic obstructive pulmonary disease: a narrative review	Ann Palliat Med	Topic4	0.9
Document344	345	2017	1	J. Sundh; H. Lindgren; M. Hasselgren; S. Montgomery; C. Janson; B. Ställberg; K. Lisspers	Pulmonary rehabilitation in COPD – Available resources and utilization in Swedish primary and secondary care	International Journal of COPD	Topic6	0.7
Document345	346	2015	1	J. M. Bowen; K. Campbell; S. Sutherland; A. Bartlett; D. Brooks; R. Qureshi; R. Goldstein; A. S. Gershon; S. Prevost; L. Samis; A. G. Kaplan; R. B. Hopkins; C. MacDougald; E. Nunes; D. J. O'Reilly; R. Goeree	Pulmonary Rehabilitation in Ontario: A Cross-Sectional Survey	Ont Health Technol Assess Ser	Topic6	0.5
Document346	347	2017	1	N. S. Cox; C. C. Oliveira; A. Lahham; A. E. Holland	Pulmonary rehabilitation referral and participation are commonly influenced by environment, knowledge, and beliefs about consequences: a systematic review using the Theoretical Domains Framework	J Physiother	Topic6	0.7
Document347	348	2014	1	L. Nici; R. L. ZuWallack	Pulmonary rehabilitation: Future directions	Clinics in Chest Medicine	Topic6	0.6
Document348	349	2009	1	L. Nici; J. Raskin; C. L. Rochester; J. C. Bourbeau; B. W. Carlin; R. Casaburi; B. R. Celli; C. Cote; R. H. Crouch; L. F. Diez-Morales; C. F. Donner; B. F. Fahy; C. Garvey; R. Goldstein; A. Lane-Reticker; S. C. Lareau; B. Make; F. Maltais; J. McCormick; M. D. L. Morgan; A. L. Ries; T. Troosters; R. ZuWallack	Pulmonary rehabilitation: What we know and what we need to know	Journal of Cardiopulmonary Rehabilitation and Prevention	Topic6	0.6
Document349	350	2018	1	R. Casaburi	Pulmonary Rehabilitation: Where We've Succeeded and Where We've Failed	Copd	Topic6	0.6
Document350	351	2004	1	E. Monninkhof; M. van der Aa; P. van der Valk; J. van der Palen; G. Zielhuis; K. Koning; M. Pieterse	A qualitative evaluation of a comprehensive self-management programme for COPD patients: effectiveness from the patients' perspective	Patient Educ Couns	Topic4	0.4
Document351	352	2025	2	D. P. Meharg; S. M. Dennis; J. McNab; K. G. Gwynne; C. R. Jenkins; G. P. Maguire; S. Jan; T. Shaw; Z. McKeough; B. Rambaldini; V. Lee; D. McCowen; J. Newman; H. Longbottom; S. Eades; J. A. Alison	A Qualitative Study of Aboriginal Peoples' Health Care Experiences With Chronic Obstructive Pulmonary Disease	Qual Health Res	Topic1	0.7
Document352	353	2014	1	C. J. Schroedl; S. E. Yount; E. Szmuilowicz; P. J. Hutchison; S. R. Rosenberg; R. Kalhan	A qualitative study of unmet healthcare needs in chronic obstructive pulmonary disease. A potential role for specialist palliative care?	Ann Am Thorac Soc	Topic4	0.8
Document353	354	2022	2	D. L. Larsen; H. Gandhi; M. Pollack; N. Feigler; S. Patel; R. A. Wise	The Quality of Care and Economic Burden of COPD in the United States: Considerations for Managing Patients and Improving Outcomes	American Health and Drug Benefits	Topic5	0.4
Document354	355	2022	2	M. Bhutani; D. B. Price; T. A. Winders; H. Worth; K. Gruffydd-Jones; R. Tal-Singer; J. Correia-de-Sousa; M. T. Dransfield; R. Peché; D. Stolz; J. R. Hurst	Quality Standard Position Statements for Health System Policy Changes in Diagnosis and Management of COPD: A Global Perspective	Advances in Therapy	Topic4	0.5
Document355	356	2022	2	E. A. Regan; M. E. Lowe; J. L. Curtis; C. Wilson; R. Casaburi; A. K. Baldomero; A. Balasubramanian; M. C. McCormack; K. A. Young; G. L. Kinney; G. R. Oates; K. F. Hoth; A. A. Diaz; Q. Chen; V. Kim; B. J. Make; J. K. O'Brien; J. Crooks; G. E. Westney; K. Lowe; N. A. Hanania; S. Watts; D. J. Conrad; H. Amaza; S. P. Bhatt; S. Fortis; A. J. Mamary; N. Putcha; M. G. Foreman; M. T. Dransfield; N. N. Ha…	Race-Based Spirometry Under-Diagnoses COPD in African-American Smokers	American Journal of Respiratory and Critical Care Medicine	Topic7	0.5
Document356	357	2008	1	D. J. Lederer; E. K. T. Benn; R. G. Barr; J. S. Wilt; G. Reilly; J. R. Sonett; S. M. Arcasoy; S. M. Kawut	Racial differences in waiting list outcomes in chronic obstructive pulmonary disease	American Journal of Respiratory and Critical Care Medicine	Topic3	0.6
Document357	358	2024	2	G. Martsolf; D. K. Kim; L. Fair; J. Liu; H. Jia; K. Cato; L. Poghosyan	Racial Disparities in Chronic Conditions Outcomes in Primary Care Settings: Between- Versus Within-Practice Differences	Inquiry (00469580)	Topic3	0.9
Document358	359	2021	2	H. Woo; E. P. Brigham; K. Allbright; C. Ejike; P. Galiatsatos; M. R. Jones; G. R. Oates; J. A. Krishnan; C. B. Cooper; R. E. Kanner; R. P. Bowler; E. A. Hoffman; A. P. Comellas; G. Criner; R. G. Barr; F. J. Martinez; M. Han; V. E. Ortega; T. M. Parekh; S. Christenson; D. Belz; S. Raju; A. Gassett; L. M. Paulin; N. Putcha; J. D. Kaufman; N. N. Hansel	Racial Segregation and Respiratory Outcomes among Urban Black Residents with and at Risk of Chronic Obstructive Pulmonary Disease	Am J Respir Crit Care Med	Topic2	0.4
Document359	360	2003	1	M. Day	A rapid access and early discharge service for people with COPD	Nurs Times	Topic3	0.4
Document360	361	2021	2	A. Oliveira; S. Quach; S. Alsubheen; S. Dasouki; J. Walker; D. Brooks; R. Goldstein	Rapid access rehabilitation after exacerbations of COPD – A qualitative study	Respiratory Medicine	Topic6	0.5
Document361	362	2024	2	R. A. Athanazio; L. B. Villada; S. N. Avdeev; H. C. Wang; A. Ramírez-Venegas; M. Sivori; J. Dreyse; M. Pacheco; S. K. Man; L. Noriega-Aguirre; H. Farouk	Rate of severe exacerbations, healthcare resource utilisation and clinical outcomes in patients with COPD in low-income and middle-income countries: results from the EXACOS International Study	BMJ Open Respiratory Research	Topic2	0.7
Document362	363	2019	1	L. J. Brighton; I. Tunnard; M. Farquhar; S. Booth; S. Miller; D. Yi; W. Gao; S. Bajwah; W. D. C. Man; C. C. Reilly; M. Ogden; S. Bailey; C. Ewart; I. J. Higginson; M. Maddocks	Recommendations for services for people living with chronic breathlessness in advanced disease: Results of a transparent expert consultation	Chronic Respiratory Disease	Topic4	0.8
Document363	364	2017	1	A. Hakamy; T. M. McKeever; J. E. Gibson; C. E. Bolton	The recording and characteristics of pulmonary rehabilitation in patients with COPD using the Health Information Network (THIN) primary care database	npj Primary Care Respiratory Medicine	Topic6	0.6
Document364	365	2024	2	J. bazylkiewicz	Reducing health inequalities and improving COPD population health by increasing access to care; expanding to pharmacy referral, a service development	Physiotherapy (United Kingdom)	Topic6	0.4
Document365	366	2018	1	R. Kalhan; R. K. Mutharasan	Reducing Readmissions in Patients With Both Heart Failure and COPD	Chest	Topic4	0.5
Document366	367	2017	1	S. S. Tøttenborg; P. Lange; R. W. Thomsen; H. Nielsen; S. P. Johnsen	Reducing socioeconomic inequalities in COPD care in the hospital outpatient setting - A nationwide initiative	Respiratory Medicine	Topic3	0.4
Document367	368	2020	2	J. S. Watson; P. Adab; R. E. Jordan; A. Enocson; S. Greenfield	Referral of patients with chronic obstructive pulmonary disease to pulmonary rehabilitation: a qualitative study of barriers and enablers for primary healthcare practitioners	Br J Gen Pract	Topic6	0.7
Document368	369	2011	1	V. S. Fan; P. O. Bridevaux; M. B. McDonell; S. D. Fihn; L. M. Besser; D. H. Au	Regional variation in health status among chronic obstructive pulmonary disease patients	Respiration	Topic3	0.6
Document369	370	2011	1	S. Georgopoulou; A. J. Wright; J. Weinman; H. Booth; H. Thornton; P. White	The relationship between socioeconomic status, quality of life and healthcare access in COPD: A systematic review	European Respiratory Journal	Topic1	0.6
Document370	371	2025	2	S. N. Miller; S. McCabe; E. Morgan; R. Al Hourany; M. Nichols; T. Fowler; W. Smith; C. Durham; M. Pittman; M. Madisetti; R. Teufel, 2nd; A. Swartz; C. Strange	Remote Spirometry, Education, and Action for COPD Diagnosis and Management in Rural and Medically Underserved Settings in South Carolina: Protocol for an Observational Feasibility Study	J Eval Clin Pract	Topic5	0.4
Document371	372	2003	1	D. Lynes; C. Kelly	Respiratory care. The psychological needs of patients with chronic respiratory disease	Nursing Times	Topic2	0.7
Document372	373	2017	1	M. E. Brooke; N. Spiliopoulos; M. Collins	A review of the availability and cost effectiveness of chronic obstructive pulmonary disease (COPD) management interventions in rural Australia and New Zealand	Rural Remote Health	Topic4	0.8
Document373	374	2024	2	S. A. Robinson; P. Bamonti; C. R. Richardson; R. Kadri; M. L. Moy	Rural disparities impact response to a web‐based physical activity self‐management intervention in COPD: A secondary analysis	Journal of Rural Health	Topic6	0.5
Document374	375	2019	1	S. Raju; C. A. Keet; L. M. Paulin; E. C. Matsui; R. D. Peng; N. N. Hansel; M. C. McCormack	Rural Residence and Poverty Are Independent Risk Factors for Chronic Obstructive Pulmonary Disease in the United States	Am J Respir Crit Care Med	Topic3	0.7
Document375	376	2024	2	F. Picazo; K. I. Duan; T. Hee Wai; S. Hayes; A. G. Leonhard; G. A. Fonseca; R. Plumley; K. A. Beaver; L. M. Donovan; D. H. Au; L. C. Feemster	Rural Residence Associated with Receipt of Recommended Post-Discharge COPD Care among a Cohort of U.S. Veterans	Annals of the American Thoracic Society	Topic3	0.9
Document376	377	2013	1	B. E. Jackson; D. B. Coultas; S. Suzuki; K. P. Singh; S. Bae	Rural-urban disparities in quality of life among patients with COPD	J Rural Health	Topic3	0.7
Document377	378	2010	1	D. Goodridge; J. Lawson; D. Rennie; D. Marciniuk	Rural/urban differences in health care utilization and place of death for persons with respiratory illness in the last year of life	Rural Remote Health	Topic4	0.5
Document378	379	2011	1	B. E. Jackson; S. Suzuki; D. Coultas; F. Su; R. Lingineni; K. P. Singh; A. Bartolucci; S. Bae	Safety-net facilities and hospitalization rates of chronic obstructive pulmonary disease: a cross-sectional analysis of the 2007 Texas Health Care Information Council inpatient data	Int J Chron Obstruct Pulmon Dis	Topic3	0.9
Document379	380	2009	1	M. H. Gysels; I. J. Higginson	Self-management for breathlessness in COPD: The role of pulmonary rehabilitation	Chronic Respiratory Disease	Topic4	0.7
Document380	381	2009	1	C. Tsou; Z. Lu; H. Lin; S. Maa	The self-management living experience of patients with chronic obstruction pulmonary disease	Journal of Nursing &amp; Healthcare Research	Topic1	0.5
Document381	382	2017	1	A. G. Halding; E. K. Grov	Self-rated health aspects among persons living with chronic obstructive pulmonary disease	Int J Chron Obstruct Pulmon Dis	Topic6	0.4
Document382	383	2014	1	A. I. Papaioannou; E. Bania; E. C. Alexopoulos; E. Mitsiki; F. Malli; K. I. Gourgoulianis	Sex discrepancies in COPD patients and burden of the disease in females: a nationwide study in Greece (Greek Obstructive Lung Disease Epidemiology and health ecoNomics: GOLDEN study)	Int J Chron Obstruct Pulmon Dis	Topic1	0.4
Document383	384	2012	1	D. Dunt; C. Doyle	Signs of progress in the Australian post-2000 COPD experience, but some old problems remain	Int J Chron Obstruct Pulmon Dis	Topic1	0.4
Document384	385	2014	1	A. Goren; Y. Feng; S. Gupta; C. I. Chen	Smoking cessation treatment patterns and characteristics of patients with COPD who are attempting to quit in Urban China	Value in Health	Topic3	0.5
Document385	386	2015	1	T. J. Tilert; J. Chen	Smoking-cessation advice to patients with chronic obstructive pulmonary disease: The critical roles of health insurance and source of care	American Journal of Preventive Medicine	Topic3	0.9
Document386	387	2007	1	B. Melloni; D. Veale; F. Binet; L. Mounier; A. Ludot; J. M. Polu; A. Taytard	[Social and housing conditions of patients with chronic respiratory failure treated in the ANTADIR Federation]	Rev Mal Respir	Topic4	0.6
Document387	388	2013	1	F. P. Antunes; C. Costa Mda; J. S. Paim; L. M. Vieira-da-Silva; A. A. Cruz; M. Natividade; M. L. Barreto	[Social inequalities in spatial distribution of hospital admissions due to respiratory diseases]	Cad Saude Publica	Topic5	0.4
Document388	389	2023	2	A. Bhanja; J. Cuyvers; M. Kaushik	A Social Media Listening Study to Understand the Key Focus Areas and Unmet Needs of Healthcare Professionals Around COPD	American Journal of Respiratory and Critical Care Medicine	Topic5	0.4
Document389	390	2010	1	J. Disano; J. Goulet; N. Muhajarine; C. Neudorf; J. Harvey	Social-economic status and rates of hospital admission for chronic disease in urban Canada	Can Nurse	Topic1	0.5
Document390	391	2013	1	S. Georgopoulou; H. Booth; H. Thornton; A. Wright; J. Weinman; P. White	Socio-economic variation in health care access and quality of life in COPD; exploring the role of psychosocial factors	European Respiratory Journal	Topic1	0.6
Document391	392	2021	2	V. Ahmad; J. Chua; E. Rakowski	SOCIOECONOMIC AND BEHAVIORAL PREDICTORS OF LACK OF PNEUMOCOCCAL VACCINATION IN INDIVIDUALS WITH COPD	Chest	Topic3	0.6
Document392	393	2015	1	C. H. Martinez; D. M. Mannino; J. L. Curtis; M. K. Han; A. A. Diaz	Socioeconomic characteristics are major contributors to ethnic differences in health status in obstructive lung disease: An analysis of the National Health and Nutrition Examination Survey 2007-2010	Chest	Topic7	0.5
Document393	394	2017	1	M. C. Steiner; D. Lowe; K. Beckford; J. Blakey; C. E. Bolton; S. Elkin; W. D. C. Man; C. M. Roberts; L. Sewell; P. Walker; S. J. Singh	Socioeconomic deprivation and the outcome of pulmonary rehabilitation in England and Wales	Thorax	Topic6	0.6
Document394	395	2008	1	P. D. Blanc; M. D. Eisner; E. H. Yelin; G. Earnest; J. R. Balmes; S. E. Gregorich; P. P. Katz	Socioeconomic gradients in tiotropium use among adults with COPD	Int J Chron Obstruct Pulmon Dis	Topic1	0.5
Document395	396	2011	1	M. D. Eisner; P. D. Blanc; T. A. Omachi; E. H. Yelin; S. Sidney; P. P. Katz; L. M. Ackerson; G. Sanchez; I. Tolstykh; C. Iribarren	Socioeconomic status, race and COPD health outcomes	J Epidemiol Community Health	Topic1	0.5
Document396	397	2015	1	A. Gershon; M. A. Campitelli; J. Hwee; R. Croxford; T. To; M. B. Stanbrook; R. Upshur; A. Stephenson; T. A. Stukel	Socioeconomic Status, Sex, Age and Access to Medications for COPD in Ontario, Canada	Copd	Topic1	0.4
Document397	398	2017	1	G. M. Rocker; C. Amar; W. L. Laframboise; J. Burns; J. Y. Verma	Spreading improvements for advanced COPD care through a Canadian Collaborative	International Journal of COPD	Topic4	0.8
Document398	399	2008	1	D. Durán; O. C. Vargas	Stable copd management in relation to the GOLD: Experience at a university hospital	Colombia Medica	Topic6	0.5
Document399	400	2020	2	J. Hart; D. Hong; A. Summer; R. Schnoll	Stakeholders' perspectives on the identification and response to mental health needs among patients with chronic obstructive pulmonary disease	American Journal of Respiratory and Critical Care Medicine	Topic4	0.7
Document400	401	2021	2	F. M. Rossaki; J. R. Hurst; F. van Gemert; B. J. Kirenga; S. Williams; E. M. Khoo; I. Tsiligianni; A. Tabyshova; J. F. M. van Boven	Strategies for the prevention, diagnosis and treatment of COPD in low- and middle- income countries: the importance of primary care	Expert Review of Respiratory Medicine	Topic5	0.4
Document401	402	2012	1	P. Lange; J. L. Marott; M. Dahl; T. S. Ingebrigtsen; J. Vestbo; B. G. Nordestgaard	Substantial need for early diagnosis, rehabilitation and treatment of chronic obstructive pulmonary disease	Dan Med J	Topic7	0.3
Document402	403	2023	2	P. K. Lit; K. H. Lee; F. T. Mak; P. S. Chow; Y. H. Wong; Y. H. Chan; W. M. J. Chan	Successful implementation of Telehealth services in Respiratory nurse clinic -COPD Maggie	European Respiratory Journal	Topic5	0.5
Document403	404	2020	2	C. Gardener; I. Kuhn; K. Micklewright; M. Farquhar	Supportive and palliative care of adults with respiratory problems experiencing structural vulnerability from homelessness, prison or other criminal justice system involvement	Curr Opin Support Palliat Care	Topic4	0.7
Document404	405	2023	2	X. Zhang; A. Ellis; J. K. Quint; A. Bottle	Survey-identified experiences of prediagnosis and diagnosis process among patients with COPD, asthma, interstitial lung disease and bronchiectasis	BMJ Open Respir Res	Topic7	0.3
Document405	406	2018	1	S. Chen; M. Small; L. Lindner; X. Xu	Symptomatic burden of COPD for patients receiving dual or triple therapy	Int J Chron Obstruct Pulmon Dis	Topic2	0.7
Document406	407	2020	2	Y. Liang; C. Chang; Y. Chen; F. Dong; L. Zhang; Y. Sun	Symptoms, Management and Healthcare Utilization of COPD Patients During the COVID-19 Epidemic in Beijing	Int J Chron Obstruct Pulmon Dis	Topic2	0.5
Document407	408	2024	2	R. Cole; L. Ferguson; C. Heaviside; P. Murage; H. L. Macintyre; J. Taylor; C. H. Simpson; O. Brousse; P. Symonds; M. Davies; S. Hajat	Systemic inequalities in heat risk for greater London	Environ Int	Topic5	0.5
Document408	409	2022	2	J. A. Sculley; H. Musick; J. A. Krishnan	Telehealth in chronic obstructive pulmonary disease: before, during, and after the coronavirus disease 2019 pandemic	Current Opinion in Pulmonary Medicine	Topic5	0.6
Document409	410	2018	1	A. M. Selzler; J. Wald; M. Sedeno; T. Jourdain; T. Janaudis-Ferreira; R. Goldstein; J. Bourbeau; M. K. Stickland	Telehealth pulmonary rehabilitation: A review of the literature and an example of a nationwide initiative to improve the accessibility of pulmonary rehabilitation	Chron Respir Dis	Topic6	0.6
Document410	411	2020	2	K. Rayce; L. Rosenbek Minet; K. Kidholm; J. Vestbo; C. D. Pedersen; L. Huniche	Telemediated Training in the Home as a Part of the Everyday Life and Practice With Very Severe Chronic Obstructive Pulmonary Disease	Qualitative Health Research	Topic6	0.4
Document411	412	2022	2	A. Sav; S. T. Thomas; M. Cardona; Z. A. Michaleff; C. C. Dobler	Treatment Burden Discussion in Clinical Encounters: Priorities of COPD Patients, Carers and Physicians	International Journal of COPD	Topic4	0.7
Document412	413	2016	1	M. Cazzola; P. Rogliani; J. Ora; M. G. Matera	Treatment options for moderate-to-very severe chronic obstructive pulmonary disease	Expert Opin Pharmacother	Topic5	0.6
Document413	414	2025	2	X. Wang; X. Zhao; T. Cen; Y. Yu; Z. Xu; L. Shen; Z. Wang; P. Jones; Q. Zhang; Y. An; X. Zhang	Treatment patterns for chronic obstructive pulmonary disease under the tiered medical system	Scientific reports	Topic2	0.7
Document414	415	2023	2	E. García Castillo; T. Alonso Pérez; A. Peláez; P. Pérez González; M. Miravitlles; I. Alfageme; C. Casanova; B. G. Cosío; P. de Lucas; F. García-Río; J. M. Rodríguez González-Moro; J. J. Soler-Cataluña; G. Sánchez; J. B. Soriano; J. Ancochea	Trends of COPD in Spain: Changes Between Cross Sectional Surveys 1997, 2007 and 2017	Archivos de Bronconeumologia	Topic7	0.7
Document415	416	2023	2	M. Axelsson; H. Backman; B. I. Nwaru; C. Stridsman; L. Vanfleteren; L. Hedman; P. Piirilä; J. Jalasto; A. Langhammer; H. Kankaanranta; M. Rådinger; L. Ekerljung; E. Rönmark; A. Lindberg	Underdiagnosis and misclassification of COPD in Sweden – A Nordic Epilung study	Respiratory Medicine	Topic7	0.6
Document416	417	2018	1	N. Diab; A. S. Gershon; D. D. Sin; W. C. Tan; J. Bourbeau; L. P. Boulet; S. D. Aaron	Underdiagnosis and overdiagnosis of chronic obstructive pulmonary disease	American Journal of Respiratory and Critical Care Medicine	Topic7	0.6
Document417	418	2013	1	J. Ancochea; M. Miravitlles; F. García-Río; L. Muñoz; G. Sánchez; V. Sobradillo; E. Duran-Tauleria; J. B. Soriano	Underdiagnosis of Chronic Obstructive Pulmonary Disease in Women: Quantification of the Problem, Determinants and Proposed Actions	Archivos de Bronconeumologia	Topic7	1
Document418	419	2022	2	A. Roca Noval; R. García García; M. Jiménez Gómez; J. Díaz Miravalls; E. Catalinas Muñoz	Underdiagnosis of chronic obstructive pulmonary disease: a problem that persists	European Respiratory Journal	Topic2	0.5
Document419	420	2024	2	Y. Koga; S. Deguchi; T. Matsuo; A. Suzuki; T. Tajima; Y. Shibata; H. Sagara; G. Terashima	Underdiagnosis of COPD: The Japan COPD Real-World Data Epidemiological (CORE) Study	International Journal of COPD	Topic7	0.7
Document420	421	2021	2	M. C. Delmas; L. Bénézet; C. Ribet; Y. Iwatsubo; M. Zins; R. Nadif; N. Roche; B. Leynaert	Underdiagnosis of obstructive lung disease: findings from the French CONSTANCES cohort	BMC Pulmonary Medicine	Topic7	0.9
Document421	422	2023	2	E. A. Perez-Urria; M. Rodrigo-Garcia; A. Pelaez; L. C. Lopez; A. M. De Lara; E. G. Castillo; T. A. Perez; C. Marcos; R. M. G. Moreno; C. Valenzuela; J. Ancochea; J. B. Soriano	Understanding COPD underdiagnosis in the post-COVID era	European Respiratory Journal	Topic7	0.8
Document422	423	2013	1	C. Hayle; P. A. Coventry; S. Gomm; A. L. Caress	Understanding the experience of patients with chronic obstructive pulmonary disease who access specialist palliative care: A qualitative study	Palliative Medicine	Topic4	0.9
Document423	424	2021	2	Y. Liu; T. Dickerson; F. Early; J. Fuld; C. Jiang; P. J. Clarkson	Understanding the influences of copd patient’s capability on the uptake of pulmonary rehabilitation in the uk through an inclusive design approach	International Journal of COPD	Topic6	0.4
Document424	425	2020	2	B. C. Bade; E. C. DeRycke; M. Skanderson; K. Crothers; S. Haskell; B. Bean-Mayberry; H. C. Cain; C. Brandt; L. A. Bastian; K. M. Akgün	Underutilization of Pulmonary Function Testing in Veterans Hospitalized for Chronic Obstructive Pulmonary Disease Exacerbation: Who are We Missing?	Copd	Topic3	0.6
Document425	426	2021	2	M. Denguezli; H. Daldoul; N. Lakhdar; A. Amaral; P. Burney	Undiagnosed COPD in adults 40 years and older: Reports from the Tunisian Population-Based Burden of Obstructive Lung Disease Study	European Respiratory Journal	Topic7	0.7
Document426	427	2023	2	K. E. H. Florman; T. Siddharthan; S. L. Pollard; P. Alupo; J. A. Barber; R. K. Chandyo; O. Flores-Flores; B. Kirenga; R. G. Mendes; J. J. Miranda; S. Mohan; F. Ricciardi; N. A. Rykiel; A. K. Sharma; A. C. Wosu; W. Checkley; J. R. Hurst	Unmet Diagnostic and Therapeutic Opportunities for Chronic Obstructive Pulmonary Disease in Low- and Middle-Income Countries	American journal of respiratory and critical care medicine	Topic5	0.6
Document427	428	2023	2	A. Francis; A. Cumella	UNMET NEED AND BARRIERS IN PROVISION OF PULMONARY REHABILITATION FOR PEOPLE WITH COPD: FINDINGS FROM A LARGE UK SURVEY	Thorax	Topic6	0.7
Document428	429	2020	2	F. Blasi; P. Bonanni; F. Braido; G. Gabutti; F. Marchetti; S. Centanni	The unmet need for pertussis prevention in patients with chronic obstructive pulmonary disease in the Italian context	Human Vaccines and Immunotherapeutics	Topic2	0.5
Document429	430	2021	2	M. S. Al-Moamary; N. Köktūrk; M. M. Idrees; E. Şen; G. Juvelekian; W. A. Saleh; Z. Zoumot; N. Behbehani; A. Hatem; H. H. Masoud; A. Snouber; R. N. van Zyl-Smit	Unmet need in the management of chronic obstructive pulmonary disease in the Middle East and Africa region: An expert panel consensus	Respiratory Medicine	Topic1	0.4
Document430	431	2019	1	L. Sansbury; D. A. Lipson; C. Bains; G. Anley; A. Ismaila; H. Quasny	The unmet need of moderate exacerbations among chronic obstructive pulmonary disease (COPD) patients who initiated inhaled maintenance therapy in United Kingdom (UK) general practice	American Journal of Respiratory and Critical Care Medicine	Topic2	1
Document431	432	2022	2	M. Cazzola; P. Rogliani; M. G. Matera	Unmet Needs and the Future of Asthma-Chronic Pulmonary Obstructive Disease Overlap	Immunol Allergy Clin North Am	Topic1	0.6
Document432	433	2021	2	X. T. Ke; C. L. Wang; J. W. Salmon; W. X. Tang	Unmet needs as indicator of improving chronic care delivery system in China	Chronic Diseases and Translational Medicine	Topic1	0.6
Document433	434	2021	2	K. Waeijen-Smit; S. Houben-Wilke; A. DiGiandomenico; U. Gehrmann; F. M. E. Franssen	Unmet needs in the management of exacerbations of chronic obstructive pulmonary disease	Intern Emerg Med	Topic2	0.6
Document434	435	2014	1	S. S. Wong; N. Abdullah; A. Abdullah; S. M. Liew; S. M. Ching; E. M. Khoo; M. Jiwa; Y. C. Chia	Unmet needs of patients with chronic obstructive pulmonary disease (COPD): a qualitative study on patients and doctors	BMC Fam Pract	Topic4	0.6
Document435	436	2018	1	M. Clari; D. Ivziku; R. Casciaro; M. Matarese	The Unmet Needs of People with Chronic Obstructive Pulmonary Disease: A Systematic Review of Qualitative Findings	Copd	Topic1	0.5
Document436	437	2013	1	G. B. Crawford; M. A. Brooksbank; M. Brown; T. A. Burgess; M. Young	Unmet needs of people with end-stage chronic obstructive pulmonary disease: recommendations for change in Australia	Intern Med J	Topic4	0.9
Document437	438	2011	1	M. Buxton; S. Prigmore; K. Barnes; A. Coombes; S. Williams; L. Restrick	Unwarranted variation in chronic obstructive pulmonary disease care: Provision of pulmonary rehabilitation for londoners	Thorax	Topic6	0.7
Document438	439	2018	1	C. L. Granger; R. Wijayarathna; E. S. Suh; G. Arbane; L. Denehy; P. Murphy; N. Hart	Uptake of telehealth implementation for COPD patients in a high-poverty, inner-city environment: A survey	Chron Respir Dis	Topic5	0.5
Document439	440	2019	1	N. M. Robertson; E. M. Nagourney; S. L. Pollard; T. Siddharthan; R. Kalyesubula; P. J. Surkan; J. R. Hurst; W. Checkley; B. J. Kirenga	Urban-rural disparities in chronic obstructive pulmonary disease management and access in Uganda	Chronic Obstructive Pulmonary Diseases	Topic5	0.3
Document440	441	2023	2	E. A. Regan; M. E. Lowe; B. J. Make; J. L. Curtis; Q. G. Chen; M. H. Cho; J. L. Crooks; K. E. Lowe; C. Wilson; J. K. O’Brien; G. R. Oates; A. K. Baldomero; G. L. Kinney; K. A. Young; A. A. Diaz; S. P. Bhatt; M. C. McCormack; N. N. Hansel; V. Kim; N. E. Richmond; G. E. Westney; M. G. Foreman; D. J. Conrad; D. L. DeMeo; K. F. Hoth; H. Amaza; A. Balasubramanian; J. Kallet; S. Watts; N. A. Hanania; J…	Use of the Spirometric “Fixed-Ratio” Underdiagnoses COPD in African-Americans in a Longitudinal Cohort Study	Journal of General Internal Medicine	Topic7	0.6
Document441	442	2007	1	H. Hosker; K. Anstey; D. Lowe; M. Pearson; C. M. Roberts	Variability in the organisation and management of hospital care for COPD exacerbations in the UK	Respiratory Medicine	Topic4	0.7
Document442	443	2014	1	J. L. López-Campos; S. Hartl; F. Pozo-Rodriguez; C. M. Roberts	Variability of hospital resources for acute care of COPD patients: the European COPD Audit	Eur Respir J	Topic4	0.5
Document443	444	2021	2	G. Chupp; N. Feigler; H. Gandhi	VARIATIONS HIGHLIGHTED IN HYPERLOCAL HEATMAPS CAN ADDRESS UNMET NEED AND ALLOCATION OF RESOURCES IN COPD	Chest	Topic3	0.5
Document444	445	2024	2	J. A. Shatto; M. K. Stickland; L. J. J. Soril	Variations in COPD Health Care Access and Outcomes: A Rapid Review	Chronic Obstructive Pulmonary Diseases	Topic1	0.3
Document445	446	2007	1	Z. Ansari; D. Dunt; S. C. Dharmage	Variations in hospitalizations for chronic obstructive pulmonary disease in rural and urban Victoria, Australia	Respirology	Topic3	0.6
Document446	447	2023	2	N. Richards; C. Cottrell; N. M. Albert	Virtual Shared Medical Appointments for Patients with Chronic Obstructive Pulmonary Disease	Nursing Economic$	Topic4	0.7
Document447	448	2022	2	N. Pathare; K. Burgess; J. Flynn; S. R. Jones	Water-based exercise in individuals with chronic obstructive pulmonary disease: A systematic review	Cardiopulmonary Physical Therapy Journal	Topic6	0.7
Document448	449	2016	1	W. M. M. Levack; B. Jones; R. Grainger; P. Boland; M. Brown; T. R. Ingham	Whakawhanaungatanga: The importance of culturally meaningful connections to improve uptake of pulmonary rehabilitation by maori with COPD - A qualitative study	International Journal of COPD	Topic6	0.5
Document449	450	2018	1	I. Cherrez Ojeda; J. C. Calderon; O. L. Jove; A. Guerreros; K. J. Plaza; J. A. Cano; E. Vanegas; M. Felix; V. Mata; E. Calero; A. Cherrez; D. Simancas-Racines	What kind of information and communication technologies do patients with COPD prefer to use? A cross-sectional study in Latin America	Chronic Respiratory Disease	Topic1	0.6
Document450	451	2022	2	M. Zysman; C. Raherison-Semjen	Women's COPD	Frontiers in Medicine	Topic2	0.4
